# Supplementary material for: Representations and decodability of diverse cognitive functions are preserved across the human cortex, cerebellum, and subcortex
Source: Commun Biol. 2022 Nov 14;5:1245. doi: 10.1038/s42003-022-04221-y (PMC9663596; doi:10.1038/s42003-022-04221-y)
Supplement: Supplementary file 4 — Supplementary Data 1 [file 42003_2022_4221_MOESM4_ESM.xlsx]

## Sheet: Sheet1
Similarity_Cortex	Similarity_Cerebellum	Similarity_SubCortex	SimilaritySD
0.778955	0.579303	0.536588	0.202925
0.738991	0.500988	0.420838	0.137211
0.736377	0.470115	0.441688	0.112173
0.721064	0.446547	0.413
0.714284	0.431511	0.402575
0.776146	0.451448	0.373129
0.757111	0.563811	0.46517
0.696143	0.529982	0.481447
0.676026	0.379912	0.350573
0.69516	0.43853	0.396919
0.660114	0.384007	0.431262
0.684582	0.403435	0.409436
0.707411	0.41224	0.386901
0.667478	0.433926	0.35697
0.661257	0.425734	0.463223
0.611367	0.4386	0.380297
0.645959	0.501372	0.442485
0.610606	0.392048	0.39264
0.562674	0.326245	0.31859
0.628586	0.454127	0.38282
0.597376	0.345725	0.326177
0.619157	0.329061	0.298833
0.545849	0.23444	0.206814
0.605523	0.271394	0.217543
0.594494	0.291786	0.300454
0.657562	0.300327	0.31436
0.593411	0.248882	0.291939
0.590875	0.226869	0.230608
0.293893	0.27815	0.0993936
0.0969632	0.168168	0.123825
0.131197	0.0873611	0.0422216
0.160911	0.197177	0.0942653
0.315886	0.287646	0.127161
0.0867071	0.0954254	0.119108
0.245351	0.238937	0.148707
0.194706	0.112214	-0.0114398
0.134533	0.199584	0.0489142
-0.0251817	0.136262	0.0526948
-0.0413861	0.0484291	0.0174235
-0.00703032	0.0538111	-0.00711202
0.181534	0.204249	-0.0122669
-0.0797257	0.0610133	-0.0793723
0.161994	0.313809	0.100531
0.0669834	0.0145177	-0.149108
0.642537	0.418515	0.207838
0.11998	0.0638005	0.135657
-0.0684858	-0.0603002	0.0588351
-0.0120538	-0.0211606	0.0615035
-0.0278975	-0.0645394	0.0232489
0.106769	0.0100516	0.0661273
-0.0425752	-0.0818517	0.0803387
0.0852497	0.056238	0.0611321
0.0847233	0.0193164	0.0532317
0.53806	0.260372	0.084435
0.465209	0.262397	0.0922823
0.028281	0.0318085	0.102225
-0.132104	-0.0445468	0.11367
-0.028119	0.0685936	0.161077
-0.0472694	-0.0141072	0.0644673
0.0861126	0.101178	0.151059
-0.0918237	-0.0371145	0.0648238
0.0198095	0.178299	0.18915
0.0470782	0.0242984	-0.0155832
0.403259	0.224782	0.0884634
0.441497	0.28329	0.0916165
0.301513	0.14435	0.0122398
0.350291	0.196043	0.147181
0.177929	0.0844814	0.0775912
0.265942	0.117141	0.172713
0.232656	0.0848263	0.127538
0.440632	0.193185	0.197751
0.217593	0.0698719	0.145118
0.185227	0.0967231	0.108345
0.362349	0.303578	0.264612
0.397878	0.163125	0.0163022
0.334569	0.128512	-0.00539535
0.333612	0.146601	0.10946
0.318565	0.0788558	0.0574453
0.324568	0.266512	0.130494
0.141394	0.137247	0.101438
0.217276	0.162118	0.133143
0.178953	0.126457	0.131361
0.395563	0.319917	0.213042
0.192544	0.184644	0.178943
0.238178	0.206527	0.12391
0.271116	0.156677	0.0743415
0.432088	0.281955	0.0920619
0.371005	0.230346	0.0374952
0.322195	0.125805	0.0474349
0.400931	0.215285	0.0596966
0.540317	0.263935	0.13227
0.314788	0.315225	0.235952
0.214473	0.355029	0.289646
0.193551	0.137754	0.143894
0.184072	0.25363	0.199362
0.375514	0.392173	0.353406
0.205827	0.205779	0.266725
0.4176	0.394013	0.248448
0.296352	0.180153	0.193662
0.42601	0.295056	0.151969
0.36114	0.23444	0.0410663
0.261292	0.090025	0.0578204
0.212417	0.126867	0.0619641
0.422816	0.202785	0.123308
0.499949	0.265579	0.17491
0.233242	0.239141	0.185673
0.117045	0.209056	0.216174
0.0976758	0.0661326	0.10083
0.181347	0.284425	0.243594
0.305826	0.313217	0.215093
0.124082	0.224827	0.189807
0.321109	0.312145	0.204227
0.187696	0.133776	0.0357382
0.526661	0.387456	0.19703
0.503069	0.351937	0.186123
0.306259	0.177351	0.00163482
0.389781	0.217465	0.124166
0.340936	0.222684	0.0176402
0.433862	0.25176	0.0585108
0.538343	0.423229	0.226581
0.095939	0.0710499	-0.0543631
-0.0253462	0.0275438	-0.134918
0.0818858	0.130952	0.0349857
0.0567127	0.16201	-0.0430821
0.1038	0.110139	-0.119485
0.101987	0.141893	-0.0402417
0.153194	0.149081	-0.00959513
0.0969279	0.0526474	-0.10033
0.261792	0.112142	0.0691866
0.277548	0.108817	0.0425168
0.211414	0.110111	0.0243697
0.312148	0.211459	0.137344
0.154383	-0.0698857	-0.101322
0.260996	0.105357	-0.0661507
0.258968	0.12589	-0.0903062
0.303816	0.176602	0.0259219
0.198842	0.125942	-0.0103622
0.0724862	0.0885655	-0.0444893
0.163686	0.192704	0.170467
0.118667	0.108331	-0.00695053
0.210371	0.124659	-0.0593613
0.169586	0.179486	0.00707924
0.248212	0.196721	0.101889
0.138533	0.0217465	-0.102
0.35027	0.150749	0.0391361
0.369977	0.221676	0.0914504
0.169621	0.077295	-0.0727542
0.292547	0.144994	0.0962593
0.203893	0.0668291	0.0348805
0.421266	0.261889	0.0334981
0.357095	0.122991	-0.0519186
0.400512	0.207155	0.0357724
0.486885	0.270309	0.315269
0.327779	0.225637	0.259874
0.181275	0.147509	0.231475
0.289683	0.146293	0.186088
0.284829	0.176765	0.265608
0.187518	0.0908809	0.245243
0.144658	0.048755	0.200122
0.10555	0.118702	0.145067
0.208273	0.213614	0.281362
0.298915	0.152797	0.00685904
0.202413	0.0486212	-0.0257455
0.241893	0.0783374	0.0715894
0.240726	0.0400175	0.015411
0.369812	0.187052	0.128142
0.278714	0.0642554	0.0392091
0.250599	0.103655	0.16085
0.178524	0.100492	0.0563431
0.221901	0.0581162	-0.0586899
0.170004	-0.0189752	-0.102563
0.348568	0.192029	0.205948
0.19781	0.11826	0.164046
0.224781	0.0598005	0.159576
0.220474	0.0893224	0.146203
0.29217	0.176689	0.265779
0.106631	-0.0155105	0.156914
0.127133	0.105628	0.140249
0.220466	0.204095	0.278199
0.363076	0.167785	0.0376354
0.272109	0.0525107	-0.0224503
0.281181	0.10691	0.0704274
0.252077	0.103341	0.0805534
0.501582	0.318616	0.230434
0.415614	0.191491	0.0835852
0.396708	0.241233	0.178676
0.283383	0.147086	0.0122859
0.173146	-0.0141621	-0.0976956
0.181042	-0.0545345	-0.0794036
0.534914	0.250348	0.235955
0.397641	0.284054	0.269372
0.30682	0.267658	0.242988
0.26397	0.205244	0.26299
0.195174	0.0399625	0.13649
0.302717	0.176593	0.181786
0.167023	0.118518	0.201409
0.181032	0.195182	0.187146
0.192072	0.131096	0.1838
0.391526	0.13563	-0.00231728
0.357077	0.25781	-0.0211019
0.332536	0.183977	0.109624
0.267557	0.156064	0.103778
0.435026	0.210226	0.195822
0.36	0.136068	0.0304543
0.338715	0.136873	0.126983
0.276852	0.13338	0.0518036
0.104737	-0.00712415	-0.0625444
0.198157	0.0658745	0.0852732
0.427306	0.158154	0.182151
0.48706	0.164426	0.189218
0.426205	0.27934	0.241503
0.303597	0.178267	0.182275
0.34665	0.200412	0.186599
0.301833	0.195111	0.193298
0.365032	0.222548	0.238043
0.362872	0.132855	0.212259
0.345202	0.22242	0.238808
0.385241	0.264726	0.244846
0.330148	0.190622	0.0335242
0.180026	0.105637	-0.0787458
0.252773	0.107916	0.0891877
0.292231	0.233268	0.106467
0.431809	0.272965	0.152175
0.381604	0.209758	0.0836043
0.409234	0.271252	0.191854
0.311589	0.22077	0.0637873
0.252598	0.0873196	0.00750598
0.28418	0.0789175	-0.00637153
0.443107	0.255844	0.216937
0.438393	0.278511	0.18335
0.376657	0.195188	0.212892
0.223022	0.148513	0.108899
0.100882	0.0661912	0.0484446
0.234464	0.167746	0.116577
0.177253	0.041558	0.0588836
0.100563	0.0916714	0.102059
0.105037	0.0475737	0.0662446
0.0697669	0.0827934	0.10742
0.141657	0.094441	0.0880545
0.112883	-0.0441313	-0.0760651
0.0452611	-0.00368918	-0.112462
0.116832	0.0100608	0.00736381
0.147366	0.120005	0.101397
0.267437	0.102162	0.0783602
0.177195	0.0418773	-0.00383429
0.156016	0.0152867	0.0420978
0.0608566	-0.0210173	-0.0353104
0.144136	0.0576152	0.0579894
0.109623	0.0392584	0.0508953
0.436104	0.170658	0.118588
0.342003	0.134381	0.117985
0.236212	0.129453	0.0563038
0.319293	0.168875	0.111723
0.215067	0.191511	0.198505
0.133966	0.184729	0.192784
0.202506	0.122579	0.234892
0.130121	0.0686134	0.132675
0.124243	0.119284	0.164242
0.164219	0.0164297	0.118848
0.224093	0.211267	0.215342
0.117232	0.065859	0.0666147
0.267193	0.213819	0.0552721
0.189699	0.145441	0.0575929
0.23031	0.130897	0.0772411
0.23509	0.0308138	0.0301478
0.215124	0.160506	0.176634
0.311281	0.177698	0.12441
0.259804	0.165855	0.0828695
0.268033	0.177044	-0.0214706
0.208509	-0.00565377	-0.0767135
0.26204	0.0700554	0.0735307
0.322318	0.157977	0.11548
0.24536	0.148763	0.103218
0.249729	0.119713	0.104646
0.316882	0.11112	0.0908615
0.170899	0.00267867	0.0478038
0.279633	0.249742	0.257936
0.186372	0.246167	0.262642
0.257932	0.239328	0.162576
0.184625	0.163387	0.220774
0.184094	0.222919	0.301033
0.286341	0.26122	0.316603
0.185729	0.263872	0.188746
0.158381	0.127201	0.148462
0.216257	0.143044	0.0546363
0.0979559	0.120684	-0.022412
0.175224	0.0182214	0.0453005
0.291492	0.15239	0.116413
0.267276	0.0988793	0.0723066
0.415323	0.218085	0.124448
0.294913	0.241735	0.246069
0.275632	0.184102	0.0871288
0.260678	0.0735504	-0.0646327
0.284399	0.0782867	-0.0682869
0.386017	0.189721	0.177024
0.312568	0.140199	0.150522
0.270145	0.14714	0.101704
0.432147	0.177459	0.143557
0.257337	0.119005	0.0684816
0.468414	0.210493	0.095205
0.165202	0.0175152	-0.0165106
0.0694836	-0.0201175	-0.0219348
0.12216	0.048177	0.00467114
0.0734957	-0.0467972	-0.0443229
0.171444	0.0256305	0.0192572
0.0579494	0.032808	0.0303752
0.00984658	-0.119333	-0.0492287
0.17481	0.0941542	0.141242
0.181594	-0.0117109	-0.0178713
0.0199896	-0.189756	-0.158013
0.133244	-0.0302403	-0.0327862
0.111722	-0.114786	-0.0653887
0.355234	0.076779	0.0915508
0.18235	0.0586563	0.0374299
0.179449	-0.0198117	0.0229736
0.0345413	-0.112185	-0.0679739
0.0883377	-0.00222533	0.0324048
-0.0198063	-0.0448292	-0.0256711
0.234893	0.060898	0.0347864
0.281203	0.017656	0.0200638
0.175598	-0.0406422	-0.0145111
0.181728	-0.0300516	-0.00512736
0.193329	0.0228179	0.0634643
0.083319	-0.0320295	0.0255669
0.0803278	0.0103921	-0.00916356
0.114556	0.0713591	-0.0375975
-0.0344098	-0.0415155	-0.0939532
0.0365515	0.0191898	-0.0216363
0.0262636	0.0118745	-0.0510127
0.140474	0.015598	-0.043385
0.0156955	-0.0395838	-0.0416457
-0.00892491	-0.0715256	-0.0512922
0.139997	0.210755	0.102527
0.330549	0.134242	0.0147735
0.294545	0.0232284	-0.0664095
0.235025	0.0951025	-0.02371
0.217038	0.0257084	-0.0319167
0.375959	0.283234	0.115471
0.267662	0.0968222	0.0153301
0.291787	0.0733336	-0.00150026
0.253099	0.0925388	-0.0660919
0.128721	-0.0263033	0.0630983
0.174041	0.0146213	0.0611676
0.23137	0.114276	-0.0135421
0.331439	0.202908	0.10476
0.232791	0.0525619	-0.0621581
0.205453	0.0846991	0.0376975
0.18342	0.00136786	0.0209975
0.213885	0.193099	0.0981496
0.0484961	-0.0783253	-0.0620422
0.25933	0.122271	0.0702232
0.272772	0.200056	0.0871691
0.127551	0.113114	0.0483159
0.216385	0.223222	0.169256
0.200136	0.148555	0.144157
0.266249	0.188222	0.12298
0.228977	0.287438	0.205232
0.157482	0.0925121	0.124884
0.272941	0.117675	0.146062
0.229594	0.0500515	-0.0105714
0.133561	0.0792316	-0.100917
0.110303	-0.0361644	-0.0270755
0.122614	-0.0479941	0.0433072
0.383751	0.132169	0.180145
0.35811	0.192616	0.123691
0.350493	0.077931	0.0953041
0.237306	0.0839832	-0.0268974
0.0291968	-0.0149635	-0.0694213
0.180719	0.118501	0.107913
0.213494	0.0499837	0.0751382
0.280808	-0.00130349	0.0972892
0.27329	0.140476	0.205076
0.252986	0.0433303	0.0709994
0.215979	0.0746244	0.03819
0.122632	0.0320144	0.0855497
0.218567	0.157883	0.161908
0.207348	0.0834969	0.0785654
0.237876	0.0105656	0.00673887
0.10932	0.00215745	-0.0291772
0.036956	-0.0106928	-0.0429305
0.0370895	-0.083971	-0.0148734
0.0878353	0.0945297	0.113834
0.146851	0.083069	0.116099
0.0477861	-0.0563843	-0.007156
-0.00612179	-0.0626425	0.0414847
0.0941861	0.0458813	0.137606
0.144189	0.0674029	-0.000581514
0.0349423	-0.11448	-0.0973725
0.192478	0.0237492	-0.0157319
0.0158975	-0.0727659	-0.0280976
0.295401	0.194474	0.103154
0.28569	0.181322	0.111401
0.230946	0.167448	0.120526
0.13881	0.120471	0.028215
0.0460916	-0.0592999	-0.0662024
0.0981301	0.00149366	-0.0769719
0.119014	-0.0137822	0.0363589
0.276246	0.199976	0.138877
0.0743507	-0.102425	-0.0305817
0.220998	0.116699	0.132148
0.156783	-0.0146834	0.0335281
0.0772537	0.0240198	0.0417192
0.0979611	-0.0293964	0.0420667
0.182776	0.0557165	0.0268207
0.210977	0.112909	0.0585896
0.158502	-0.0260229	0.0396913
0.103581	0.076027	-0.0271635
0.000248785	0.0474233	-0.0257448
-0.0148592	0.0167124	0.0245346
-0.0481479	-0.0805327	-0.0377485
0.0987166	0.0481866	-0.0659807
-0.000217989	-0.0674816	-0.062446
0.056181	0.076769	0.0523541
0.0153843	-0.0326204	-0.0262064
0.353213	0.153677	0.0363867
0.226732	0.120703	0.0833105
0.409022	0.208267	0.111656
0.226785	0.123026	0.0349889
0.256449	0.109217	0.0764301
0.221141	0.103062	0.0178262
0.164277	0.0394869	-0.0219765
0.161254	0.0381367	-0.00991638
0.0462553	-0.0166979	-0.0335632
0.0781081	0.0353323	0.0561943
0.127022	0.0563118	0.0104222
0.236284	0.146274	0.0146128
0.251142	0.180917	0.0874992
0.171097	0.0612885	0.0485858
0.0910932	0.0692901	-0.0135898
0.1648	0.0945571	0.0678607
0.0900695	0.0197046	-0.0511888
0.186081	0.0262235	-0.0209058
0.194856	0.0899709	0.00122775
0.0854762	-0.0780265	0.00154475
0.227344	0.0944151	0.0754987
0.0813768	-0.0831315	-0.00978298
-0.0774265	-0.188734	-0.103604
-0.00791261	-0.165693	-0.0555199
0.0308482	-0.0081041	0.0331201
0.122681	-0.0634848	0.0180274
-0.00271437	-0.0933809	0.00692848
-0.031069	-0.139175	-0.0165683
0.0654444	0.0532096	0.138706
0.302343	0.0966766	-0.0669978
0.217642	-0.0130053	-0.0984064
0.363164	0.0827103	0.0154449
0.225419	-0.00690523	-0.0143246
0.334974	0.191345	0.138334
0.226658	0.00842425	-0.0166908
0.199127	0.0395262	0.00669151
0.208508	0.0869446	-0.0168536
0.0603687	-0.0620248	-0.0972586
0.0253873	-0.117588	-0.101466
0.182249	0.0893226	0.0419982
0.289197	0.182452	0.19408
0.190301	-0.0280494	0.00891002
0.151426	0.057263	0.0743498
0.111587	-0.0385846	0.00902061
0.169469	0.0394126	0.0197011
0.0849524	-0.0990253	-0.00423065
0.262555	0.0909938	0.00312145
0.283397	0.211134	0.118406
0.169904	-0.0140059	0.0575239
0.200704	0.146789	0.100444
0.429462	0.136772	0.0509091
0.252685	0.123024	0.109146
0.12437	0.0731686	0.067028
0.170026	0.0375271	0.0608253
0.113548	0.0110469	0.0179895
0.232303	0.14226	0.122877
0.217282	0.0899052	0.141679
0.228771	0.109592	0.140434
0.246646	0.109964	0.111288
0.322753	0.160678	0.0549589
0.175519	0.0779217	-0.0279666
0.413305	0.126448	0.106017
0.0769445	-0.0561245	-0.0109855
0.354861	0.148893	0.119484
0.305576	0.169077	0.0966608
0.315076	0.0886789	0.115399
0.157294	0.0270875	-0.0333895
0.0950566	-0.032702	-0.0462706
0.123475	0.00649203	-0.0294613
0.203704	0.0273113	0.0188988
0.271353	0.105215	0.11285
0.215219	0.0186828	-0.00186445
0.332056	0.0882432	0.126196
0.173943	0.02872	0.0842915
0.267417	0.137951	0.124059
0.224799	0.0968486	0.133381
0.250094	0.0914094	0.0566655
0.210518	0.0526823	-0.0103316
0.23574	0.0688714	0.0812826
0.280943	0.114637	0.112462
0.335905	0.123257	0.0292417
0.341812	0.157571	0.0893163
0.152577	0.0978944	0.0684011
0.0170774	0.025081	0.0141937
0.112268	0.0266819	0.0741732
0.0940485	0.133378	0.119342
0.122212	0.089811	0.123218
0.101868	0.0369475	0.106952
0.131949	0.0513762	0.0950729
0.153477	0.123813	0.163213
0.293902	0.186001	0.0443797
0.0849638	-0.042466	-0.103824
0.436705	0.139413	0.0833784
0.0867137	-0.0407893	0.0210882
0.26772	0.116344	0.0593052
0.261841	0.10078	0.0743891
0.274231	0.105448	0.0718407
0.115259	0.060062	-0.0186359
0.0881665	-0.0330649	0.0491853
0.100153	-0.0267024	-0.00644444
0.242982	0.120853	0.0708627
0.306746	0.206238	0.158034
0.231258	0.020672	0.00289715
0.305825	0.165229	0.150579
0.156453	0.00768963	0.116624
0.315977	0.150721	0.0672567
0.215485	0.0363089	0.0749096
0.233764	0.0943104	0.0572169
0.203184	0.0964413	0.0744447
0.189348	-0.000619611	0.0750715
0.284153	0.17329	0.109367
0.311748	0.117437	0.0170993
0.348546	0.180004	0.196271
0.513533	0.220732	0.225374
-0.00794855	-0.108813	-0.14301
-0.190599	-0.221476	-0.169958
-0.0945012	-0.186788	-0.167733
-0.0383752	-0.0520959	-0.0263713
0.0282375	-0.0289878	-0.10761
-0.149788	-0.13805	-0.119798
-0.117527	-0.176299	-0.0936137
-0.0107177	0.0278817	0.05505
0.38341	0.141709	0.0378661
0.277666	0.0243324	-0.0346541
0.464483	0.144291	0.0185228
0.23539	0.0805108	-0.118638
0.230613	0.0737308	-0.0166659
0.183758	0.0570288	-0.0259698
0.121978	-0.00596696	0.012921
0.178227	0.0180259	-0.0285935
0.0717994	-0.0157792	-0.000505915
0.0170832	-0.0861907	-0.0818162
0.172813	0.0495166	0.00597043
0.235914	0.106001	0.0310841
0.111829	-0.0737586	-0.0945782
0.0783143	0.0276595	0.0507539
0.12482	-0.0348268	-0.0900983
0.0737606	-0.0282087	-0.0742375
0.0432248	-0.0522922	-0.0703915
0.198145	0.130862	0.00842228
0.229177	0.12634	0.120045
0.104667	-0.0588817	-0.0369982
0.191405	0.134004	0.146366
0.26269	0.0356506	0.0230203
0.397306	0.281006	0.147653
0.258567	0.0962074	0.00875487
0.332338	0.175367	0.11924
0.105693	0.0450703	-0.0103603
0.049256	0.0536857	-0.0187484
0.0897431	0.00460963	-0.00616472
0.0464778	0.014312	0.0379693
0.0540887	0.0124528	-0.0172774
0.140443	-0.0150597	0.0268237
0.00558415	0.015813	-0.0030369
0.0722949	0.120623	0.136504
0.104111	0.0314378	-0.041209
0.031428	-0.0184208	-0.0303608
0.197691	0.0834358	0.0185546
-0.0145105	-0.0257712	-0.161823
0.163122	0.105308	0.0345671
0.0842864	-0.044278	-0.0382207
0.0815823	0.0638393	0.00351251
0.0106732	0.0373118	-0.0075803
0.0460737	-0.0665099	-0.0378595
0.0126545	-0.0793721	-0.0719119
0.22195	0.155318	0.167204
0.161887	0.135742	0.0543449
0.165102	0.100035	0.0576295
0.149787	0.138216	0.0603298
0.112345	0.091582	-0.0194341
0.228177	0.0567713	-0.0415112
0.191728	0.0842584	0.0624995
0.162664	0.010957	0.0380851
0.0876891	-0.0055124	-0.0172698
0.062857	-0.0564971	0.0275421
0.205045	0.0941869	0.0733089
0.211057	0.113409	0.0433581
0.225737	0.0678854	0.0404942
0.292484	0.0919962	-0.0256274
0.281863	0.0720069	0.032886
0.0964828	0.0408458	0.069008
0.0286298	-0.0112681	0.0809904
-0.0363185	-0.048511	0.015245
0.01367	-0.0717604	0.0546199
-0.0168162	0.022591	0.0481854
0.0106904	-0.0510969	0.0490443
0.138465	0.109127	0.200729
-0.0549063	-0.0750506	-0.000259159
0.00622799	0.132788	0.195489
0.120857	0.068453	-0.0446048
0.0556272	0.00634851	-0.0931587
0.257041	0.126702	0.141462
-0.0146547	-0.0830759	-0.111676
0.192106	0.204999	0.170178
0.124978	0.0105236	0.0423086
0.0731671	0.0217089	0.0725763
-0.0226648	0.0595148	-0.0796543
-0.029508	-0.122625	-0.123835
-0.045233	-0.131909	-0.119474
0.144346	0.122803	0.132577
0.15938	0.156304	0.110894
0.166574	0.0908674	0.137956
0.130062	0.0846393	0.130269
0.0676797	-0.0465789	0.0203842
0.259518	0.0914128	0.137073
0.191318	0.080352	0.0865136
0.0966767	0.0461729	0.0439429
0.141113	0.113291	0.077656
0.0110323	-0.0318842	0.0433051
0.216132	0.130985	0.107672
0.271633	0.105328	0.109384
0.30542	0.245844	0.104546
0.316705	0.109984	0.10077
0.365128	0.183099	0.0993925
0.173338	0.121044	0.0447457
0.367377	0.160216	0.0926181
-0.0601371	0.0015518	-0.0740919
-0.172127	-0.115914	-0.0527542
-0.0989874	-0.0469715	-0.0447497
-0.121875	-0.0564496	-0.0553202
-0.0346897	-0.107851	-0.152139
-0.106291	-0.100651	-0.0852835
-0.103047	-0.0858298	-0.0756215
-0.0710637	-0.000276088	-0.13938
0.267157	0.0982718	0.0136622
0.217647	0.036456	0.0948716
0.366167	0.211718	0.0255462
0.155463	0.00159751	-0.116336
0.213894	0.142266	-0.0568357
0.248926	0.0652035	-0.0392354
0.148366	-0.00743168	-0.0592503
0.163769	0.093111	0.103135
-0.0285612	-0.118953	0.00142792
0.0479447	-0.0195026	0.0603971
0.056916	0.103218	-0.036819
0.0961295	0.0463489	-0.181971
0.165985	0.112632	0.0243963
0.0996415	0.130242	-0.023694
0.0624858	0.0313016	-0.0827046
0.130317	0.0771557	-0.0484325
0.0221383	-0.0772075	-0.102194
0.0271891	-0.0340013	-0.0442658
0.167151	0.0997137	-0.0792167
0.143697	0.0612714	-0.0733755
0.180457	0.0608847	-0.0750239
0.287246	0.108761	0.0929301
0.324063	0.12774	-0.09515
0.253655	0.0305669	-0.097328
0.311782	0.136704	-0.12171
0.279277	0.0744312	-0.0192168
0.240199	0.134222	0.0823747
0.29156	0.158744	0.0585552
-0.161812	-0.0795113	-0.103076
-0.25054	-0.147131	-0.135179
-0.257126	-0.125791	-0.0714311
-0.285169	-0.152526	-0.13974
-0.131582	-0.11678	-0.103759
-0.176846	-0.103031	-0.0665847
-0.203398	-0.0939083	-0.119625
-0.203259	-0.0822815	-0.136747
0.201044	0.13758	0.0188446
0.222392	0.118779	0.0649495
0.209504	0.146469	0.00621065
0.193137	0.048248	-0.0874291
0.142985	0.107313	0.0277654
0.227589	0.132834	0.0377681
0.0996738	0.0245171	-0.059814
0.0939175	0.0722152	-0.0616071
0.0335585	-0.0527917	-0.0360454
0.137368	0.0833788	0.0522193
-0.0153082	0.0108593	-0.103447
0.0107633	0.0353642	-0.0780649
0.111072	0.0452212	0.0018754
0.0173955	0.0386068	-0.057098
-0.0665366	-0.0631417	-0.0210574
0.143275	0.134293	-0.00403455
0.0436441	-0.0100795	-0.0556323
0.0210483	0.00803394	0.00396529
0.113908	0.0695321	-0.0116156
0.00294441	-0.00238156	0.00553469
0.0898541	0.0475885	-0.00532388
0.240451	0.120488	0.0326697
0.221498	0.110484	-0.0160364
0.0732911	0.0545059	-0.0537218
0.11351	0.0718842	-0.0540625
0.0791264	0.0573365	-0.0177175
0.145047	0.0254519	0.0195964
0.195076	0.11273	0.0481318
0.313127	0.138489	0.122062
0.110778	0.0502584	0.129008
0.0926011	0.00724961	0.052492
0.0950378	-0.0329164	0.0699307
0.0428125	-0.0142848	0.0624164
-0.00603495	-0.0535733	0.107109
0.0625759	-0.0835821	0.0764148
-0.0541173	-0.0618044	-0.0142914
0.00125418	0.118901	0.213921
0.0252817	-0.00794212	-0.0387295
-0.0298513	-0.0580525	-0.070608
0.0318275	0.0355943	0.0432843
-0.0509551	-0.08481	-0.0672433
0.139053	0.182077	0.183714
-0.0177469	-0.0984172	0.00307398
0.0216369	0.00787582	0.0324726
-0.0195255	-0.0164722	-0.0584687
-0.0465628	-0.11887	-0.183184
-0.0581096	-0.192965	-0.123665
0.274781	0.20596	0.132897
0.217011	0.224965	0.234149
0.229013	0.0905041	0.113957
0.170602	0.114604	0.114639
0.157867	-0.00459653	0.00614207
0.253786	0.138823	0.158146
0.174421	0.0150341	0.0499214
0.0914504	0.0269451	-0.00351415
0.244188	0.295625	0.184168
0.0529112	-0.0588368	0.0128736
0.0717637	0.0719454	0.0666762
0.0774279	0.0520812	0.0275894
0.105375	0.195716	0.119165
0.0950039	0.00361394	0.0227056
0.101696	0.0486366	0.034303
-0.0387947	0.0538418	0.00917741
0.231663	0.109291	0.0655226
0.242894	0.216298	0.221
0.0689265	0.0941531	-0.0193447
0.0470066	-0.0216214	-0.0255676
-0.270668	-0.0977801	-0.126349
-0.238842	-0.132135	-0.0987766
-0.239747	-0.118795	-0.0592567
-0.248083	-0.0849484	-0.0618459
-0.289414	-0.20912	-0.0723815
-0.266851	-0.219307	-0.136881
-0.274384	-0.178646	-0.0743556
-0.216626	-0.0404443	-0.00160079
-0.211352	-0.0575841	-0.0818858
-0.204998	-0.17483	0.0105682
-0.135683	-0.0383803	-0.0396247
-0.0719097	-0.0600081	-0.0717098
-0.107396	0.0278319	0.0364232
-0.152349	-0.0967073	0.00705163
-0.156039	-0.12211	-0.0574895
-0.206799	-0.142202	-0.0865353
-0.242646	-0.191492	-0.123728
-0.243197	-0.197271	-0.0792362
-0.0282968	0.129983	0.00436411
-0.0213194	0.113034	0.0639328
-0.125594	-0.0617039	-0.052209
-0.118713	0.0304043	-0.0479434
-0.0163845	0.0215476	0.0085758
-0.0681985	-0.00322512	-0.000179064
-0.0989139	-0.105991	-0.0662954
-0.0236102	-0.0182071	-0.0309971
-0.0554798	0.0350196	0.0224381
-0.137678	-0.159965	-0.0656932
-0.0420862	0.0732359	0.0881
-0.039017	0.0387851	0.0483203
-0.0266868	0.0795344	0.0671108
-0.146664	-0.0404972	-0.0194079
-0.0484991	0.080769	-0.0346053
-0.0744215	0.0587419	0.0334157
0.0867039	0.170366	0.114736
-0.0202522	0.0691994	0.0272252
0.0264612	0.135921	0.0375558
0.0556448	0.0490875	0.0489964
0.0346955	0.124096	0.0525912
-0.322704	-0.132752	-0.129184
-0.3215	-0.107391	-0.108534
-0.307207	-0.0793748	-0.104112
-0.309145	-0.145163	-0.151826
-0.320525	-0.166328	-0.095633
-0.327452	-0.111488	-0.103609
-0.283489	-0.142061	-0.183841
-0.305259	-0.125769	-0.142811
0.0176295	0.0212874	-0.00776367
0.0675035	0.0166969	0.00884982
-0.0201872	0.0599141	-0.0642836
0.109524	0.0252631	0.0305621
-0.127322	-0.0386646	-0.0324979
-0.129404	-0.0684591	0.00187693
-0.125042	-0.128234	-0.0607916
-0.0675963	-0.0810951	-0.0723128
-0.0175048	-0.058882	-0.00239217
-0.0218976	-0.0154549	-0.0111218
-0.0273349	0.0408675	-0.0921977
-0.0986609	-0.0676719	-0.0947972
-0.0912242	0.0153917	-0.152892
-0.143434	-0.0875668	-0.157428
0.00116017	0.0442497	0.0463211
-0.0201172	-0.0373125	-0.0227951
-0.0720845	-0.0562258	-0.0657318
0.0116113	0.0746405	0.095487
0.0295282	0.0358674	-0.0102117
-0.128093	-0.0490719	-0.0722543
-0.160798	-0.147112	-0.0964526
0.00195679	0.0760531	-0.0638896
0.0157553	0.0492194	-0.111577
-0.150358	-0.0662532	-0.0239682
-0.0909106	-0.0388501	-0.0761364
-0.0258546	0.00766745	-0.114616
-0.0873932	-0.06688	-0.106651
-0.00740431	0.0361538	-0.0605241
0.058983	0.042471	0.0100728
0.205441	0.0739426	0.0284491
0.0692366	0.0401131	-0.0405353
0.197103	0.115113	0.0163689
-0.372918	-0.139291	-0.130278
-0.364656	-0.176421	-0.16565
-0.343486	-0.112972	-0.0878627
-0.371019	-0.210724	-0.126811
-0.440337	-0.295499	-0.246004
-0.348245	-0.196236	-0.179748
-0.198061	-0.0665759	-0.0586531
-0.31762	-0.136638	-0.130643
-0.0831879	0.0130315	-0.0622414
0.0112841	0.0829595	0.0856108
0.0192661	0.0992998	0.0550513
-0.00266948	-0.0112904	-0.157215
-0.271804	-0.126439	-0.0906816
-0.171081	-0.102401	-0.0672751
-0.156169	-0.159568	-0.130343
-0.139699	-0.12381	-0.0843939
-0.0216497	-0.0757737	0.0210338
-0.0103273	0.00247902	0.0734251
-0.0691789	0.0780607	-0.0317935
-0.157919	-0.0945073	-0.138402
-0.131306	0.0156956	-0.0275905
-0.136348	-0.0361675	-0.0299635
-0.10364	-0.0539944	-0.0873598
0.0660743	0.0807372	-0.0100205
-0.0913092	-0.0589678	-0.15445
-0.163246	-0.0331001	-0.0914269
-0.14201	-0.103273	-0.0259192
-0.232992	-0.0829338	-0.0621881
-0.217921	-0.197162	-0.035402
-0.0294181	0.0329974	0.109643
-0.0253995	0.0278562	0.00739436
-0.0774049	0.0141711	-0.0270754
0.0487703	0.0504573	-0.0453766
-0.0155448	0.0248154	0.100094
-0.0763363	-0.0119554	0.0695719
0.0246116	0.05708	0.0401071
0.0467114	0.10783	0.15889
0.135431	0.140353	0.0367701
-0.0481511	-0.0307012	-0.0360067
0.233366	0.144563	0.0187534
0.288391	0.16143	-0.106366
-0.376158	-0.19091	-0.171895
-0.381001	-0.244923	-0.166858
-0.342866	-0.168206	-0.125036
-0.38447	-0.235961	-0.146316
-0.434898	-0.305295	-0.302874
-0.330372	-0.209198	-0.188681
-0.214997	-0.131453	-0.103147
-0.303281	-0.0569216	-0.140771
-0.0912926	-0.0309533	-0.0104196
-0.0215146	-0.0232546	0.101065
-0.0100868	0.0742969	0.0707
0.0362698	0.0505812	-0.143929
-0.268588	-0.0935854	-0.128445
-0.187097	-0.161303	-0.112064
-0.134811	-0.159567	-0.124249
-0.0942054	-0.0767039	-0.0634836
0.019997	-0.00850433	0.0324187
-0.0464199	-0.0694749	-0.0239764
-0.0588419	0.101425	-0.0251609
-0.168284	-0.0356196	-0.154487
-0.177842	-0.051574	-0.0490131
-0.152153	-0.0183286	-0.019032
-0.113817	-0.0511111	-0.100131
0.0347552	0.00509063	-0.0847809
-0.0849074	-0.0683392	-0.157646
-0.139579	0.0173812	-0.106678
-0.132969	-0.0502416	-0.0736323
-0.205914	-0.132768	-0.0718716
-0.239435	-0.176059	-0.0841352
-0.0246931	0.0152863	0.0655427
-0.0179614	0.11168	-0.0534334
-0.145466	-0.0396215	-0.138509
-0.0178206	0.0266816	-0.134749
-0.0358536	0.0957657	0.0833261
0.014558	0.0886343	0.138152
-0.00812549	0.1076	0.0143266
0.0688209	0.10461	0.162539
0.149352	0.0997572	0.0920532
0.0252873	0.099765	-0.00498851
0.266654	0.166589	0.00990912
0.305388	0.129073	-0.0804967
0.572945	0.367372	0.308482
-0.183179	-0.108544	0.0562605
-0.272495	-0.123826	0.0762105
-0.216559	-0.152047	0.0159226
-0.199791	-0.0917692	0.049413
-0.140936	-0.0360156	0.156918
-0.148091	-0.0491799	0.0699192
-0.2423	-0.103334	0.0481096
-0.165198	-0.0781864	-0.0402302
0.0536119	-0.0137938	-0.0105757
0.042984	-0.078526	-0.0562875
0.154807	-0.0197372	-0.0134874
0.267261	0.0567997	0.160773
0.140486	-0.0425411	-0.0272749
0.214191	0.101234	0.0975028
0.0434152	0.0111544	0.102397
0.00628403	-0.0435262	0.0203062
0.080607	0.0281063	0.000354573
0.0173159	-0.0840059	-0.0776639
0.138126	0.0510875	0.036535
0.114441	0.0589671	0.0147927
0.0331742	-0.115581	-0.0853961
0.0679797	-0.0126666	-0.015205
0.0450277	-0.0180523	0.0881441
0.0944665	0.0310606	-0.0328859
0.225097	0.106718	0.190177
0.108852	0.11201	0.0717112
0.0335159	-0.0594316	-0.104964
0.0138365	0.00776229	0.0538771
0.0627049	0.0503447	-0.014049
0.143755	-0.0019963	-0.0708213
0.164655	0.0651857	-0.0671979
0.0533211	0.0305328	0.00444731
0.200284	0.123944	0.0807045
0.172148	0.184115	-0.0774604
0.108045	-0.0265925	-0.0582216
0.142411	-0.0408492	-0.0879378
0.118041	-0.0743483	-0.105187
0.359569	0.131797	-0.0176288
0.0172383	-0.0410895	-0.12444
0.09689	0.0122354	-0.0557129
0.116272	0.00727172	0.0870643
0.105788	0.0551984	-0.162372
0.122262	0.0733892	-0.132595
-0.305268	-0.160517	-0.00332384
-0.404768	-0.282466	-0.0121162
-0.300333	-0.106596	-0.0188198
-0.291219	-0.120273	0.0541373
-0.249138	-0.157601	0.0353895
-0.304094	-0.189761	-0.0201025
-0.283374	-0.154905	0.00792446
-0.19767	0.00248217	0.0417057
0.0564949	0.045381	-0.0128185
0.0965536	-0.0489191	0.0203929
0.0386313	0.0151511	0.0188795
0.240377	0.138582	-0.0528133
-0.0330992	0.00595673	-0.0315036
0.0473015	0.0108002	0.0375165
0.00164579	-0.0653034	0.0774713
0.0327809	-0.0476655	0.0172869
0.0476342	-0.00625601	-0.0496816
0.0278505	-0.0537871	-0.083661
0.048585	0.0716911	0.0949591
0.0225677	0.0952526	0.0129525
-0.0924551	-0.113808	-0.060195
-0.00534027	0.0687414	0.0370711
-0.0450703	-0.0275655	-0.0286694
0.0238352	0.0583038	0.00315333
0.00214025	-0.0302415	0.0365433
-0.032523	-0.026041	-0.0488304
0.0644354	0.115178	-0.0399777
-0.00988767	-0.014879	-0.0103244
-0.0487566	-0.0139239	0.0477815
-0.000832184	-0.0317381	-0.0264478
0.0301562	0.0544382	-0.0220996
-0.134933	-0.0915647	-0.0728116
0.000306031	0.0226846	-0.0368181
0.124202	0.119135	0.0667985
-0.0790038	-9.18399e-05	0.0490382
-0.0556511	-0.0300388	-0.00906512
0.0799479	0.0882033	0.0102884
0.205689	0.112167	-0.0792431
-0.0485333	0.0368359	0.0112138
0.1995	0.141406	0.0404863
0.187889	0.0356775	-0.010963
0.243613	0.145333	0.0698705
0.303059	0.194788	0.111069
0.398994	0.223375	0.0844392
-0.0330879	7.01043e-05	0.0796491
-0.0390458	0.0498363	0.00475027
-0.0792088	0.0101721	0.0598747
-0.0806857	0.0585172	0.0921478
-0.0263124	0.0700955	0.136314
0.0380648	0.0950614	0.0890729
-0.0866028	0.0245888	0.0169788
-0.136466	-0.10822	0.0867191
0.0684546	0.050539	-0.051654
0.0561643	0.0604954	-0.107097
0.0688598	-0.0597083	0.00192849
-0.0291649	-0.09255	-0.0202473
0.0366776	-0.05747	0.0796799
0.0137096	0.0458094	0.0606553
0.0321367	0.052094	-0.0552129
0.0240898	0.0567714	-0.0492581
0.0795496	0.0499391	-0.0767602
0.082585	0.0628927	-0.0446998
0.0263155	-0.0697517	-0.00276854
0.0653334	0.0542304	0.181756
0.0491048	-0.0807915	0.00925396
0.0205286	-0.0504135	-0.0281432
-0.0971734	-0.141288	0.00383926
0.0904199	0.114949	0.0669253
0.117845	0.0732543	0.109508
-0.0175103	-0.0816343	-0.00618876
0.0603656	-0.00141175	0.0430825
0.0277551	-0.0116463	0.147324
0.0212013	0.0308116	0.0548194
0.119435	-0.0169124	-0.0720827
0.0755329	0.0241621	0.155238
0.0893345	0.0461152	0.127872
0.061062	0.0292412	0.139471
-0.0646846	-0.0705709	0.0178558
0.127563	-0.0725273	-0.0439863
0.127621	0.00655054	-0.0393648
-0.0982098	-0.212477	-0.19179
0.205001	0.0909559	-0.00753371
0.110687	-0.0133356	0.0898973
-0.00590538	-0.0757922	-0.0277311
0.0341313	-0.0593434	-0.0330593
-0.00328064	-0.0747151	-0.146744
-0.00976983	-0.116972	-0.182255
0.234879	0.0981403	0.07635
0.0478749	-0.0326338	-0.0780521
-0.0715057	0.0249335	-0.130486
-0.0724013	0.107416	-0.176248
-0.109029	0.0623187	-0.0898225
-0.15834	-0.0133733	-0.133997
-0.0292037	0.0483167	-0.186976
-0.052654	-0.00871493	-0.215248
0.0246113	0.140778	-0.0911866
-0.0641804	-0.0322077	-0.149439
0.085672	0.0276277	-0.0314417
0.151027	0.154164	0.121928
0.0706765	0.0267243	0.028054
0.103349	0.0136056	-0.0377823
0.0175602	-0.0701162	-0.04688
0.132022	0.00209832	-0.0848958
0.117398	0.0330984	-0.148592
0.0846585	0.0328995	-0.0566953
0.244386	0.17304	0.16263
0.240125	0.169033	0.20897
-0.0135309	-0.0201662	-0.0627455
0.0106702	-0.0332626	-0.113117
0.0605858	0.0522145	0.0132268
-0.0246645	-0.0491801	-0.155862
-0.146061	-0.0762915	-0.0874106
0.0729346	0.0247767	-0.0781792
0.0950003	0.0450731	-0.0997576
-0.0485676	-0.182796	-0.072124
-0.0181501	-0.0983468	0.00579176
-0.0351782	-0.0574049	0.0586955
-0.0892463	-0.127438	-0.128101
0.137924	0.0458548	0.0810228
0.0511623	-0.0974826	-0.0301718
0.00996546	-0.0209454	-0.105208
-0.026429	-0.114643	-0.0576441
-0.115671	-0.159895	-0.0129052
0.063066	0.0578678	0.0774549
-0.0179858	-0.0719086	-0.0887092
-0.105548	-0.196595	0.0603443
0.168051	0.00369572	0.0836357
-0.0798488	-0.0820712	-0.0989642
-0.0604567	-0.0968837	0.0197843
-0.0423466	-0.0681999	-0.0379999
0.055491	-0.0219358	0.098295
0.0879015	0.0024129	0.108011
0.130634	-0.0673345	-0.0277746
0.0686973	-0.0853909	-0.0610926
0.342111	0.243119	-0.0121975
-0.0872821	-0.0450813	-0.0474786
-0.0942766	-0.000286936	-0.0878817
-0.151999	-0.0837514	-0.0731429
-0.184924	-0.103096	-0.107683
-0.112319	-0.0706945	-0.0879963
-0.0281148	-0.0421996	-0.0666617
-0.10935	-0.0212725	-0.0525022
-0.168597	-0.0742945	0.0479666
-0.0243427	0.0313727	-0.120698
-0.0204888	-0.0366986	-0.0528241
0.0580531	-0.0385353	0.0159387
0.0356266	-0.103933	-0.0741495
0.0422192	0.0121403	0.0883554
0.0782739	0.0125756	-0.0375874
0.0443902	0.00870939	-0.0582025
-0.00960994	-0.00672229	-0.114263
0.0454942	-0.0527413	-0.0639555
0.0581764	0.00559281	-0.016436
-0.0328983	-0.0337349	-0.0164927
0.0267736	0.0360186	0.0652363
0.0139654	-0.0252264	0.0487166
0.0110663	-0.0619193	-0.0111041
-0.0987193	-0.142983	-0.0464225
0.284836	0.291161	0.127235
0.150327	0.0116433	-0.0436547
0.0485992	-0.0014479	0.0218683
0.141694	0.198695	0.219296
-0.0677462	-0.089635	0.00312739
0.07514	0.0389893	0.0655862
0.200639	0.0714438	0.0628188
0.179123	0.109949	0.169735
0.141351	0.0448953	0.0326155
0.16165	0.0900936	0.0435121
-0.0493332	-0.0392827	0.0709444
0.146657	-0.00967255	-0.00940149
0.226806	0.0720108	0.146067
0.0566712	0.0231581	-0.0480282
0.283173	0.134175	-0.000889182
0.170199	0.16421	0.178284
0.0936906	0.0684179	0.0341392
0.0726908	0.00529155	-0.0882913
0.113592	0.0488256	0.0941446
0.13229	0.0684751	0.0212234
0.250116	0.0523771	-0.103302
0.0979302	0.0475475	0.015305
0.369763	0.22607	0.073782
0.313248	0.0969292	0.0718802
-0.0561682	-0.0528647	-0.0244784
-0.0579917	-0.0339477	0.0138821
-0.0707914	0.0527647	0.0993372
-0.126798	0.00749415	-0.052723
-0.120933	-0.107565	-0.0598631
-0.0102735	-0.0140645	-0.0304516
-0.0699503	0.00346833	0.0638004
-0.157347	-0.0685115	-0.113998
0.0216051	0.030171	0.00524818
-0.0193048	-0.0503175	0.057335
-0.00110327	-0.0655499	-0.101803
0.0581429	0.0633498	0.0841023
-0.0559878	-0.040824	-0.0809246
-0.000197531	-0.014317	-0.0389646
-0.0123866	-0.0496379	-0.0592109
-0.0272922	-0.0311773	-0.0101239
0.0635972	0.0328468	0.105697
0.152451	0.119288	0.137408
0.0141837	0.0105596	-0.0816117
0.0419351	0.0694519	-0.0562455
0.0448482	-0.0717704	-0.049368
0.047648	0.0300092	-0.039601
-0.0401207	-0.0331048	0.0265995
0.173661	0.103377	0.0199563
0.129434	0.0307597	-0.0382002
-0.0417371	-0.0236623	-0.0481832
0.0179451	-0.00514531	-0.00776573
-0.0876301	-0.173773	-0.000928347
-0.0536374	0.0101598	-0.0590599
0.117178	0.0708102	-0.0146565
0.0297892	0.0257829	-0.0564681
-0.0051276	-0.0181117	-0.0672081
0.117862	0.124841	0.00426874
-0.0835967	0.00788853	-0.0356239
0.128571	0.0795361	0.0541545
0.0993832	0.0127197	-0.0784324
-0.0106949	-0.0572127	0.00448145
0.273885	0.139866	0.0263807
0.113579	-0.00289113	-0.0634135
0.21251	0.210506	0.065058
0.157594	0.0399206	0.0169042
0.247635	0.148494	0.0468346
0.237524	0.15668	0.0993135
0.233817	0.0846504	0.0578354
0.149006	0.105095	0.0302186
0.387596	0.234629	0.0400275
0.263342	0.0996405	0.0790224
0.402105	0.24273	-0.0385866
-0.144355	0.036892	0.0805405
-0.144045	0.0433176	0.0648662
-0.206142	0.0368602	0.061249
-0.243576	-0.0416338	0.0505898
-0.218872	-0.0652826	0.0167879
-0.102706	-0.0164147	0.0289897
-0.145565	0.046714	-0.00603994
-0.206188	-0.0363377	0.0832847
0.00178313	0.0704644	-0.0718154
-0.0204706	0.0263854	-0.0352062
0.0471377	0.0277992	0.0410463
0.0203554	0.00303629	-0.0866693
-0.0195219	-0.011793	0.0334163
0.0246029	0.0118494	0.0292141
0.0636252	0.0314541	0.0112086
-0.0202099	-0.0105029	-0.0788483
0.0793521	0.0249053	-0.0203527
0.0895019	0.0573876	-0.0329256
0.0260618	0.0825455	0.0359571
0.0235941	0.0420535	0.0443442
0.0296804	0.00747274	0.00309901
0.0571322	0.0801249	-0.00229314
-0.00171276	0.0495719	0.0270757
0.215387	0.18775	0.0973339
0.188555	0.0988997	0.044849
-0.0190179	-0.0455074	0.0208419
0.033964	-0.00334054	0.0338554
-0.107211	-0.148473	-0.0414845
-0.0073022	-0.0845709	-0.00947887
0.135278	0.104051	-0.0243571
0.0605428	0.00223443	0.0479414
0.0298464	0.00467007	0.0295834
0.126064	0.0698825	0.0486944
-0.120784	-0.0994043	-0.0500973
0.107152	0.0383642	0.0385842
0.157623	0.0529644	0.133772
0.0210376	-0.0279103	0.0253422
0.290489	0.126222	0.00553279
0.124565	0.0341358	0.0660113
0.234284	0.120731	0.0569372
0.203882	0.115152	-0.0153596
0.281289	0.180024	0.0110263
0.260447	0.140484	-0.00943115
0.267754	0.0324903	0.00711523
0.193922	0.0370132	0.0104604
0.428905	0.230338	0.0733659
0.346354	0.190139	0.0339836
0.497391	0.276844	0.116148
0.57486	0.322689	0.0465553
-0.0986301	0.0865329	0.107135
-0.0304562	0.0919386	0.107545
-0.103303	0.0340189	0.0096665
-0.0870773	0.161487	0.198953
-0.178196	0.000990595	0.0826448
-0.00274117	0.059673	0.0767571
-0.0460291	0.0957869	0.0797211
-0.160355	-0.0496682	-0.0167188
-0.227098	0.00451037	-0.0271998
-0.265887	-0.132028	-0.0388326
-0.188497	-0.0957059	0.0380294
-0.10789	-0.0915087	0.0147276
-0.174666	-0.153239	-0.0673268
-0.0712806	-0.0213424	0.0267564
-0.00839703	0.0273878	0.0573731
-0.102779	0.0180769	0.0863234
-0.0113853	0.0770842	-0.028666
-0.0303095	-0.0180906	-0.0898579
0.0128905	0.129146	0.06543
-0.0208043	0.0554152	0.0327223
-0.0625511	-0.110843	-0.0506024
0.0115044	0.03004	0.00435873
-0.105753	-0.0573883	-0.00141137
0.106466	0.118997	0.0389022
0.176467	0.137169	0.168193
-0.0683231	-0.0558818	-0.0495701
-0.184647	-0.134177	-0.105249
-0.13323	-0.0998824	0.011047
-0.102186	-0.0622613	0.0167753
-0.0304366	-0.029683	-0.0106316
-0.131204	-0.104488	0.0164382
-0.078705	-0.0102952	0.0634697
0.0447463	0.115349	0.0996937
-0.285013	-0.158281	-0.0504695
0.0154573	-0.0253398	-0.0351343
0.0496746	-0.0112332	-0.0119755
-0.188758	-0.0980235	-0.075985
0.107922	0.0300852	-0.0775548
0.0913688	0.00724779	-0.0350642
0.203124	0.117602	-0.0602887
0.0576946	-0.0183784	-0.0359622
0.23744	0.140692	-0.014361
0.214302	0.089145	-0.0605501
0.261544	0.164028	0.196616
0.210323	0.100715	0.0969687
0.33485	0.250964	0.117634
0.331261	0.179985	0.010059
0.355043	0.194444	0.00851105
0.447811	0.273911	0.043712
0.538365	0.328492	0.122259
-0.08703	0.02546	0.0698088
-0.0582305	0.0766895	0.0393411
-0.142761	-0.00656547	-0.0326126
-0.169417	-0.012888	0.0364982
-0.172157	-0.0434079	0.0554531
-0.0418059	0.0451183	0.0725023
-0.0566265	0.0705729	0.0278568
-0.133761	0.00424467	0.105394
-0.121967	0.0225122	-0.0273136
-0.160797	-0.06012	-0.00606829
-0.0828028	-0.077171	0.0327747
-0.0587046	-0.0881334	-0.0212765
-0.109708	-0.0265616	0.0465352
-0.000640379	-0.0180797	0.053792
0.0391804	0.0211738	-0.021975
-0.056805	0.0191606	-0.0107154
-0.0333598	-0.0352804	-0.0990314
0.0135416	-0.0127697	-0.0870275
0.0232261	0.0872514	0.0237001
0.0526504	0.11885	0.0923303
0.0432931	-0.019743	-0.0185775
0.0175512	0.0367528	-0.00726906
-0.106642	-0.0553442	-0.0335996
0.119715	0.161106	0.0421975
0.194608	0.125422	0.128306
-0.0820896	-0.0804135	-0.0411658
-0.104261	-0.0299461	0.00341513
-0.0887374	-0.0816617	0.0668524
-0.109917	-0.0254884	-0.0184558
0.0185396	0.00982053	-0.0132709
-0.0422041	0.026406	0.11603
-0.015014	0.0564795	0.135742
0.136862	0.149755	0.131275
-0.212965	-0.108673	-0.0233056
0.0434765	-0.0309412	0.0400212
0.104559	0.102657	0.0601484
-0.115329	-0.102291	-0.0673503
0.158026	0.114045	-0.00423988
0.109815	0.0807073	0.0763323
0.204768	0.130561	0.0183132
0.0849632	0.0144308	-0.0249531
0.257358	0.147982	0.00225396
0.219022	0.117101	-0.0338459
0.262426	0.0749655	0.0363265
0.161652	0.0128692	-0.0108322
0.327646	0.240876	0.119717
0.324348	0.187331	0.023668
0.362499	0.270827	0.0958684
0.461437	0.30142	0.0159638
0.577014	0.373021	0.143206
0.693498	0.453388	0.189567
-0.200041	-0.0982432	-0.0314668
-0.177923	-0.0678424	0.0300192
-0.222279	-0.101561	-0.0630695
-0.235764	-0.0309008	-0.00790675
-0.21835	-0.109465	0.0494203
-0.139426	-0.0656209	-0.0214044
-0.106401	-0.0251887	-0.0296397
-0.223511	-0.0805893	-0.00321218
-0.0483871	0.0787989	0.0397845
-0.0276092	0.0357421	0.0216207
0.0618297	0.0619104	0.135494
-0.0168489	-0.0499523	-0.0115788
-0.144714	-0.0432025	-0.0106853
-0.0666666	-0.052858	0.0102337
-0.0147508	-0.0109646	0.0448895
-0.0227032	0.0613593	-0.00883115
0.00361063	0.0499527	-0.086898
-0.015698	-0.0199592	-0.165953
-0.020364	0.103361	0.0410843
-0.0541117	0.0382305	0.138037
-0.0544622	-0.0421318	-0.0457099
-0.0343231	0.0463656	0.027413
-0.095737	-0.0659463	-0.0571398
0.0999768	0.0403917	-0.0145014
0.0583498	-0.00317933	0.033994
-0.0983909	-0.0610337	-0.0595359
-0.0921575	0.00797221	0.0184089
-0.150271	-0.142866	-0.0327205
-0.129831	-0.0451317	0.0200805
0.105184	0.0618611	0.0127452
0.0835173	0.151554	0.158107
-0.0146062	0.000782098	0.0831589
0.106869	0.0885576	0.148673
-0.0627595	0.0552745	0.0976646
0.0631805	0.0172726	0.00949429
0.111519	0.126567	0.0427584
0.0394494	-0.00558992	-0.0451626
0.185377	0.104773	0.0127915
0.0566413	0.0918888	0.0639376
0.228007	0.136232	0.0507439
0.195433	0.0996635	-0.0891532
0.345095	0.148666	-0.055271
0.372013	0.19191	-0.00401361
0.205435	0.0412986	0.0554237
0.163294	0.0921704	0.00999829
0.212473	0.165349	0.118458
0.29932	0.313972	-0.0101704
0.341776	0.186041	0.0975972
0.327796	0.209501	-0.0272045
0.420098	0.272941	0.0949225
0.391719	0.273594	0.124694
0.415866	0.321679	0.156457
-0.173026	-0.0670777	-0.0110565
-0.0676537	0.0693899	0.0421051
-0.188191	-0.0806219	-0.0375897
-0.244043	-0.173196	-0.0936228
-0.231583	-0.124193	0.0116339
-0.0984639	-0.0843329	-0.0491658
-0.0715753	-0.00572178	-0.0288794
-0.201664	-0.132962	0.033299
-0.184839	-0.0777358	-0.0123692
-0.115538	-0.0609619	0.0312885
-0.0305008	-0.0538989	0.0880457
-0.107711	-0.151705	-0.051362
-0.158245	-0.0695566	0.0741021
-0.0956027	-0.0642119	0.0289447
-0.07223	-0.0772956	-0.0385048
-0.126325	-0.133689	-0.115467
-0.0784541	-0.127165	-0.189764
-0.104234	-0.120703	-0.124068
-0.0999996	-0.057265	-0.0184618
-0.0983078	0.0134923	0.131276
-0.0388198	-0.0203808	0.023986
-0.0704166	-0.104364	-0.048724
-0.117067	-0.0606502	-0.0577916
0.166068	0.140849	0.114478
0.0736243	0.0173614	-0.0224657
-0.0760669	-0.0251268	0.0029066
-0.138143	-0.0327054	0.0378381
-0.195077	-0.174353	-0.0790303
-0.0528957	0.0317037	0.0330233
0.0871	0.117181	0.0727296
0.0506974	0.081797	0.14802
0.0331705	0.0889327	0.124644
0.0745212	0.0334236	0.0526408
-0.174657	-0.0993673	0.0299347
0.134759	0.00773887	0.0170323
0.152503	0.0842781	0.0833996
0.0355336	-0.0691517	-0.0481786
0.124085	0.0347507	0.0133495
0.14151	0.125737	0.181186
0.227346	0.123067	0.0979134
0.157876	0.0600343	0.00431067
0.277559	0.0799025	-0.023773
0.298845	0.0835578	-0.0787866
0.137026	0.0468963	-0.0314172
0.00294502	-0.0729417	-0.0612721
0.199487	0.180136	0.13012
0.147563	0.0797823	-0.0764289
0.4354	0.331445	0.16194
0.292774	0.191038	-0.0925596
0.439032	0.272845	0.123715
0.339318	0.168639	-0.0208816
0.413951	0.328158	0.155445
0.461823	0.246053	0.279662
-0.268109	-0.156723	-0.203
-0.330904	-0.275971	-0.277399
-0.307615	-0.226931	-0.212929
-0.264345	-0.236809	-0.25777
-0.211681	-0.223039	-0.234995
-0.315564	-0.238663	-0.180336
-0.330764	-0.287895	-0.275547
-0.190338	-0.043686	-0.106595
0.133849	0.0304354	-0.0248293
0.240319	0.0722157	0.0549336
0.0821926	0.101703	-0.00195895
0.159343	0.0553506	-0.115155
0.0479014	0.116314	0.00664745
-0.0125105	-0.0300132	-0.0659851
-0.140546	-0.182761	-0.182085
0.05464	-0.0230729	-0.0898544
-0.00652267	-0.0967565	0.0249384
-0.00880205	-0.0217686	0.0333256
-0.0686646	-0.0371129	-0.160007
-0.0336147	-0.00640351	-0.128922
-0.0330776	0.0229107	-0.101535
-0.137247	-0.0513444	-0.129565
-0.0374987	-0.0507546	-0.0929836
-0.158091	-0.113863	-0.078106
-0.160516	-0.182573	-0.195819
0.0455268	0.025725	0.00785922
0.155775	0.170178	0.0772872
-0.0913857	-0.0595395	-0.141545
-0.040731	-0.00436676	-0.0822964
0.014369	0.0532722	0.0213321
0.0829587	0.10585	-0.0341848
-0.171351	-0.096641	-0.078275
-0.197951	-0.124427	-0.135862
0.156343	0.0815842	-0.0194232
-0.143646	0.00355426	-0.0190215
-0.0556167	0.0750158	0.022198
0.095262	0.161586	0.112063
0.160917	0.0774979	0.0887954
-0.0311301	0.101684	0.0652109
0.0528816	0.0608688	0.0710988
0.270229	0.115062	0.103364
0.0569939	0.0443952	0.110911
0.0568829	0.0992572	0.0881685
0.0704227	-0.0793078	-0.13647
0.141879	0.0694452	-0.0590885
-0.0888655	-0.134109	-0.122233
-0.0587997	-0.0791662	0.109163
-0.0463188	-0.00356781	0.0496018
-0.0862482	-0.0860923	-0.0838838
-0.0766007	-0.0811267	-0.0219366
-0.237688	-0.223275	-0.164674
-0.213083	-0.202226	-0.0570806
-0.058071	-0.0595001	-0.0834319
-0.0997248	-0.0693348	0.0421311
-0.0572198	-0.0980553	-0.181126
-0.144184	-0.098709	-0.165651
-0.158358	-0.0797409	-0.200091
-0.0973579	-0.0851364	-0.21741
0.0262756	0.00607558	-0.142968
-0.186926	-0.157517	-0.187039
-0.0700806	-0.0655306	-0.167622
-0.0369421	-0.040063	-0.169369
0.309327	0.0901105	0.0781984
0.36773	0.159814	0.0858578
0.156511	0.0798116	-0.0560691
0.20812	0.16136	-0.00485601
0.155242	0.0450941	-0.0737233
0.103097	0.0386749	-0.0653592
0.148011	0.0123518	-0.10513
0.247715	0.0636386	-0.0566487
0.174269	0.091147	0.100825
0.172934	0.110714	0.0474563
0.0378176	-0.0913	-0.188352
0.110454	0.0202072	-0.0806734
0.0994771	0.0251604	-0.168205
0.0413261	0.0567275	-0.10666
0.0422204	0.0290474	-0.0826867
-0.120527	-0.0989225	-0.138104
-0.0981593	-0.124249	-0.1514
0.0275983	-0.0743698	-0.067436
0.240404	0.105149	0.0535659
0.0598514	-0.00751549	-0.150724
-0.0135513	-0.0140622	-0.121315
0.0382575	-0.0037945	-0.0469882
0.110923	0.0441276	-0.0052539
0.0678613	0.0752301	0.0798405
-0.107171	-0.0872843	-0.0366006
0.201113	0.0961508	0.0334478
-0.144714	-0.0719434	-0.100388
-0.217099	-0.18897	-0.233172
0.0641146	-0.0216823	-0.0310689
0.0211145	-0.0295554	0.0323116
-0.0950092	-0.0417636	-0.0604995
-0.119799	-0.0864138	-0.018109
0.0823357	0.00657321	0.0706014
-0.0688641	-0.0872329	0.0254701
-0.0957014	-0.0972099	0.0106347
-0.0465171	-0.126938	-0.081526
0.0516267	-0.00481089	-0.089117
-0.0243371	-0.0453847	-0.000347512
0.0610725	0.0744629	0.120502
-0.114158	-0.0767609	-0.0345912
-0.102643	-0.0658322	0.0328441
-0.100259	-0.0759239	-0.0712059
-0.321001	-0.299543	-0.174408
-0.215989	-0.187972	0.00346543
-0.0821465	-0.00919455	0.0617806
-0.202088	-0.138164	0.0441412
0.306254	0.146275	0.197525
-0.280662	-0.190862	-0.278126
-0.368381	-0.263645	-0.254406
-0.377944	-0.252084	-0.239497
-0.31812	-0.198352	-0.24708
-0.203433	-0.149635	-0.341185
-0.388597	-0.241468	-0.282237
-0.234129	-0.145358	-0.223776
-0.269753	-0.200404	-0.377266
0.343304	0.197059	0.0487517
0.529295	0.364278	0.239438
0.2758	0.192948	-0.013182
0.323282	0.187708	-0.0371576
-0.034487	-0.0729154	-0.271013
0.0408639	0.0272519	-0.113081
-0.059307	-0.110362	-0.212022
0.226278	0.112742	0.0150367
0.123863	0.0577749	0.198841
0.156231	0.148203	0.0898502
-0.0886869	-0.11126	-0.207891
-0.0881373	-0.173503	-0.316079
0.019062	0.0187164	-0.222574
-0.139007	-0.0976253	-0.226675
-0.13721	-0.111577	-0.136868
-0.0601943	-0.0766784	-0.154887
-0.116328	-0.19784	-0.176904
-0.144841	-0.145669	-0.114305
0.0579	-0.0415872	-0.0695641
-0.108888	-0.0578539	-0.224222
-0.155078	-0.1645	-0.200241
0.118059	0.0579068	0.0221568
0.0987151	0.0559243	-0.157479
-0.0814357	-0.0509349	-0.112687
-0.134376	-0.0874862	-0.156171
0.274619	0.147188	0.00618039
-0.17334	-0.117109	-0.0887259
-0.111465	-0.0929309	-0.137517
0.160757	0.107281	0.136555
0.241777	0.165467	0.076424
-0.180926	-0.194244	-0.251659
-0.0883558	-0.0863724	-0.0399245
0.266733	0.140855	0.100757
0.19526	0.20775	0.222127
0.144691	0.0990765	0.233244
0.111332	0.0138593	-0.0524557
0.22569	0.0865586	-0.0288336
-0.0245822	-0.0639491	-0.210287
0.0725638	0.0343706	0.214494
-0.0389514	-0.0649941	-0.0580186
-0.0126383	-0.0211887	0.0582843
-0.0454365	-0.0371139	-0.0509076
-0.245079	-0.164709	-0.0115678
-0.190418	-0.186174	-0.0909631
0.00656076	0.00183343	-0.0956363
-0.11151	-0.14892	-0.162887
0.48574	0.292957	0.186908
0.338014	0.202879	0.186511
-0.284956	-0.105828	-0.16948
-0.346986	-0.132861	-0.186827
-0.372874	-0.204548	-0.2087
-0.319939	-0.140841	-0.147342
-0.260672	-0.140371	-0.255895
-0.33908	-0.167527	-0.21374
-0.169033	0.0275579	-0.195879
-0.257269	-0.0925872	-0.207082
0.267689	0.204733	0.0719259
0.469075	0.415105	0.297747
0.220416	0.278819	0.107769
0.248526	0.180166	-0.0777625
-0.111956	-0.0727827	-0.176393
-0.0547568	-0.0830392	-0.0937843
0.0244345	0.0123149	-0.131811
0.217861	0.157954	0.0712923
0.211719	0.148581	0.132484
0.184532	0.10691	0.0465303
0.0195376	0.0668905	-0.0701222
-0.0325263	-0.100177	-0.209598
0.0636778	0.118888	-0.0823244
-0.069159	0.00689812	-0.140633
-0.149437	-0.0912989	-0.190808
-0.0298284	-0.0438149	-0.162606
-0.0537898	-0.0782123	-0.172882
-0.171207	-0.202138	-0.119499
0.0178346	-0.0708103	-0.0911341
-0.218544	-0.143254	-0.255701
-0.218137	-0.2198	-0.141229
0.0236774	0.0294469	0.0482833
-0.0249299	-0.056345	-0.161503
-0.136741	-0.08526	-0.157324
-0.171254	-0.150851	-0.198331
0.0857457	0.0258616	0.00540383
-0.0593937	0.0177174	0.0716082
-0.0868919	-0.00104928	-0.0473185
0.0560008	0.0593767	0.202686
0.150339	0.0536304	0.0792185
-0.0658279	-0.0259495	-0.130259
0.0515831	-0.0512951	0.0101961
0.274334	0.0953721	0.0232453
0.300177	0.220215	0.179692
0.295834	0.1849	0.221104
0.0856629	-0.0706407	-0.164793
0.240842	0.0384338	-0.0178178
0.0372828	-0.106453	-0.286216
0.221668	0.22626	0.258098
-0.0375791	-0.101795	-0.0870228
0.0854104	-0.081386	-0.0855724
0.165383	0.0608917	-0.0270931
0.0180706	-0.0343014	-0.0810299
0.0855416	-0.0293278	-0.0467985
0.203144	0.192928	-0.0125801
0.064231	-0.106277	-0.048165
0.292169	0.187177	0.23208
0.29359	0.150061	0.115742
0.575261	0.445227	0.454186
-0.141015	-0.0144242	-0.0113472
-0.228354	-0.0462412	0.0206001
-0.204314	-0.0902323	-0.096866
-0.161746	-0.0159381	-0.016381
-0.103218	0.0495375	-0.0313828
-0.170951	-0.0197745	-0.0134891
-0.0216623	0.133581	-0.0328152
-0.147358	-0.0915682	-0.0809108
0.29762	0.226356	0.0785376
0.455475	0.391846	0.167682
0.275566	0.244596	0.130978
0.231669	0.201142	0.0377686
-0.059549	-0.124402	-0.145162
-0.0100231	-0.0214871	-0.0956758
0.107695	0.137705	0.0827221
0.272668	0.22109	0.112974
0.375492	0.31966	0.104445
0.249226	0.163395	-0.113868
0.0378212	-0.0420736	0.0125244
-0.0272511	-0.118729	-0.0202343
0.00676979	0.0356387	-0.0828702
0.0152255	-0.0104113	-0.00983797
-0.0337165	-0.0563857	-0.10796
0.0594957	-0.0464279	-0.120528
0.03821	-0.00579143	0.012125
-0.16617	-0.184156	-0.141336
0.031904	-0.127074	-0.0627209
-0.105958	-0.0140926	-0.212235
-0.100216	-0.141364	-0.0548235
0.0188234	-0.0237753	-0.0517799
0.0653497	-0.0177308	0.00714433
0.0113762	0.0107796	-0.0535216
-0.00851409	-0.0819818	-0.00666678
0.191771	0.051887	0.0405154
0.0285553	-0.00439606	0.0271865
-0.0259658	-0.108181	-0.0591435
0.112522	-0.027353	0.0144138
0.0487536	-0.0652684	-0.0690946
-0.0229129	-0.104822	-0.0620575
-0.154845	-0.21917	-0.0759652
0.19383	0.0113585	-0.0905211
0.207622	0.0951156	0.035623
0.224152	0.0663329	0.13147
-0.00557246	-0.074637	-0.038382
0.0925504	-0.0535482	0.0253236
-0.00193012	-0.0360153	-0.110093
0.0497405	0.145185	-0.00136085
-0.0515004	-0.10427	-0.0331815
-0.0564784	-0.149239	-0.101874
0.0343929	-0.023269	0.0469497
-0.165607	-0.0906084	0.0284953
-0.11793	-0.150201	-0.0273428
0.142237	0.0490054	0.206602
0.0343597	-0.101908	0.037955
0.132828	0.0150628	-0.0302376
0.280152	0.174648	0.0777235
0.487267	0.377851	0.217426
0.591911	0.504039	0.327647
-0.124671	-0.0205728	-0.0657445
-0.184037	-0.0317522	-0.0414373
-0.171459	-0.120463	-0.166327
-0.13028	-0.0583687	-0.0742989
-0.0631151	0.0571534	-0.0554941
-0.12696	-0.0161212	-0.0166966
0.0303035	0.13731	-0.074684
-0.0934186	-0.046448	-0.0696869
0.291997	0.202917	0.0765597
0.435971	0.38545	0.156943
0.201384	0.185889	0.0501858
0.194056	0.118346	-0.027936
-0.0502332	-0.0586486	-0.132748
0.00650397	0.0123165	-0.0538294
0.130217	0.133518	0.0945503
0.306076	0.223087	0.123489
0.257771	0.113705	-0.0239158
0.308311	0.224316	-0.108416
0.00988339	-0.0631568	-0.0134797
-0.0399038	-0.140215	-0.0571579
-0.00877107	0.0275768	-0.126863
0.0294577	-0.0432797	-0.0794013
-0.0494051	-0.0731855	-0.137016
0.046965	-0.0419153	-0.136581
0.0337905	0.0230509	0.0344415
-0.170942	-0.161942	-0.109066
0.00905368	-0.10719	-0.021366
-0.0911599	0.0285872	-0.15758
-0.0830419	-0.106295	-0.0591765
-0.0033729	-0.0430951	-0.0491781
0.0235254	-0.0656271	0.026234
0.0164184	0.0484799	-0.0506382
-0.0426281	-0.103177	-0.0208733
0.152527	0.0505803	0.042337
0.0209438	0.0322809	0.0616547
-0.0287706	-0.0797349	-0.0409161
0.106122	-0.00662793	0.024952
0.0207029	-0.0629669	0.00573453
-0.0468635	-0.135495	-0.0812004
-0.163917	-0.233992	-0.0545133
0.179448	0.0243373	-0.0478729
0.175137	0.0882804	0.0500219
0.200404	0.0552609	0.121432
-0.0747532	-0.103707	-0.0814107
0.0619065	-0.0758806	-0.0290662
-0.0757217	-0.110344	-0.119672
0.0276566	0.154417	0.0420313
-0.120522	-0.15639	-0.0332101
-0.109017	-0.197618	-0.149021
-0.0311212	-0.0691169	0.0102859
-0.206727	-0.137479	-0.00321304
-0.154284	-0.176394	0.0024866
0.0976006	-0.00384205	0.157642
0.00424698	-0.155009	-0.00111439
0.124013	0.0398941	0.00953458
0.262354	0.139424	0.0899315
0.444367	0.354414	0.237309
0.579758	0.502044	0.356578
0.776413	0.639707	0.498097
-0.11598	0.0678925	-0.034437
-0.171937	0.0346639	0.0209899
-0.165481	0.0359623	-0.079239
-0.15413	0.00783353	0.000653564
-0.126245	0.00436874	-0.0944862
-0.194965	-0.133243	-0.168684
-0.00116744	0.162494	0.00376095
-0.119036	-0.0563567	-0.113011
0.25034	0.215903	0.0828058
0.314226	0.254301	0.223149
0.151837	0.168389	0.0528538
0.223083	0.123184	-0.0705713
-0.074623	-0.131849	-0.14101
-0.0136994	-0.0556502	-0.0859679
0.10416	0.064318	-0.033946
0.221963	0.0988369	0.115808
0.178446	0.129183	0.0284115
0.253645	0.157494	-0.0113522
0.0476128	0.0768886	0.0246266
-0.0308087	-0.0970676	-0.110145
0.041094	0.0358676	-0.119598
0.0770879	0.0871137	-0.0685935
-0.146767	-0.0294963	-0.149302
0.168199	0.136075	-0.071131
0.0743558	0.0241418	-0.0496347
-0.13944	-0.174076	-0.138394
-0.00327794	-0.139747	-0.098416
-0.138227	-0.1125	-0.124438
-0.193348	-0.229577	-0.148008
0.0536541	0.0565444	-0.0142666
-0.00786336	-0.126836	-0.0779415
-0.0299849	-0.016915	-0.0908443
0.0111277	0.0169661	-0.0553555
0.0115358	-0.0445741	0.0290535
-0.00998029	0.0613066	0.0704381
-0.1138	-0.191486	-0.194906
0.0469083	0.0355881	0.116194
0.195668	0.0561618	-0.00698381
-0.0268341	-0.119836	-0.105614
0.0913109	0.0311028	-0.00640433
0.256445	0.0585002	-0.0340214
0.343133	0.264731	0.158406
0.341875	0.195991	0.23568
0.136683	-0.00435571	-0.0115127
0.305949	0.129541	0.0879979
0.178286	0.0559126	-0.0443399
0.251735	0.211513	0.150609
0.143487	0.029508	-0.0592899
0.347438	0.153522	0.0735352
0.388976	0.22727	0.0179836
0.243174	0.206596	0.0438172
0.25691	0.114504	0.0520435
0.297073	0.164856	0.116605
0.190745	-0.00211496	-0.0346285
0.0558948	-0.0590035	-0.0336168
0.197383	0.100481	0.172688
0.349297	0.276393	0.283359
0.571121	0.406064	0.2954
0.411398	0.312893	0.261109
0.401485	0.287119	0.273617
-0.17731	-0.01327	-0.114284
-0.235614	-0.0691759	-0.111544
-0.213898	-0.01046	-0.0694908
-0.187202	-0.0556603	-0.135101
-0.148035	-0.0753906	-0.21973
-0.224402	-0.0926111	-0.149332
-0.112164	0.0206012	-0.109496
-0.192513	-0.0604234	-0.18839
0.181027	0.120963	0.0405614
0.312719	0.252952	0.215457
0.0389678	0.145523	0.0527192
0.186197	0.198166	-0.104419
-0.0396798	0.0400856	-0.0852796
0.0364243	0.00777055	-0.0336527
0.0394669	-0.0207608	-0.112211
0.211556	0.12866	0.0617271
0.106718	0.0672352	0.015905
0.204429	0.163578	0.0575008
-0.0444695	-0.00752819	-0.0890006
-0.0745356	-0.061045	-0.162146
-0.00889311	0.0504825	-0.0497376
-0.0369298	0.0632027	-0.0454081
-0.056734	-0.014147	-0.126356
-0.0212955	-0.0295549	-0.0512279
-0.0982612	-0.111287	-0.208044
-0.189106	-0.189547	-0.152649
0.0803798	0.0147886	-0.0233242
-0.138589	-0.125375	-0.255683
-0.0997573	-0.108529	-0.063949
-0.0500698	0.0228936	0.101139
-0.0526759	-0.0532697	-0.0904805
-0.142074	-0.0869685	-0.103196
-0.171229	-0.1428	-0.167381
0.0418643	-0.0332624	0.0323152
-0.0988094	-0.00990064	0.0490658
-0.0670507	0.00856263	0.0331636
0.150596	0.136911	0.240922
0.100673	0.009192	0.104139
-0.080434	-0.0422589	-0.0168123
0.101477	0.018306	0.0849917
0.256066	0.0596891	-0.014429
0.216379	0.105371	0.21682
0.21799	0.109207	0.255719
-0.0602835	-0.213662	-0.242287
0.156224	0.0509403	0.0335733
-0.0498616	-0.0884696	-0.265005
-0.00994052	0.0212678	0.027972
-0.0218552	-0.0299123	-0.0350918
0.0317936	0.00885506	0.00728542
0.100955	0.0695388	-0.0241316
-0.104765	-0.0954612	-0.145985
-0.0557317	-0.100715	-0.0879745
0.0644108	0.0143593	-0.0450254
0.0292219	-0.0656776	0.00287292
0.290468	0.221457	0.234716
0.313923	0.188411	0.141609
0.357415	0.270452	0.284549
0.43609	0.324266	0.3861
0.388711	0.249436	0.152384
0.394401	0.24614	0.160947
0.347182	0.239355	0.162272
-0.163305	-0.0257807	-0.167869
-0.229051	-0.101914	-0.125001
-0.229981	-0.119378	-0.162313
-0.147784	0.0106438	-0.118688
-0.103379	-0.0673477	-0.242279
-0.195489	-0.0840835	-0.159581
-0.116503	-0.0395961	-0.178286
-0.155755	0.0132355	-0.149742
0.222967	0.161625	0.0650385
0.282529	0.178621	0.130266
0.112866	0.176939	0.0825288
0.15443	0.0887626	-0.14456
-0.00660076	0.0465175	-0.0891414
0.028635	-0.0483906	-0.0503714
0.12148	0.0733278	-0.0654033
0.276361	0.224185	0.0380071
0.154205	0.0820994	0.0245319
0.159837	0.0887185	-0.0205367
-0.0400475	0.058321	-0.101791
-0.051202	-0.0207505	-0.184387
-0.0244657	0.0374849	-0.0731578
-0.0110133	0.116831	-0.0182876
-0.0154344	-0.00669686	-0.0949712
-0.0738046	-0.0825864	-0.104784
-0.103785	-0.125305	-0.188033
-0.163177	-0.142008	-0.0946993
0.0720934	0.0778939	0.0137854
-0.125996	-0.170948	-0.274449
-0.0716743	-0.0622232	-0.0752591
0.0106989	0.0235796	0.0916822
0.0462652	0.0608845	-0.0627633
-0.125318	-0.120564	-0.091804
-0.143358	-0.0508211	-0.140679
0.108134	0.0544446	0.0965472
-0.120169	-0.00510375	0.0351494
-0.057528	0.0409092	0.0934926
0.188132	0.19286	0.238661
0.119449	0.0324232	0.121485
-0.0760747	0.0497963	-0.00085159
0.0418399	0.0425009	0.0609164
0.235269	0.0798743	0.00518842
0.144219	0.0410115	0.18162
0.204985	0.140144	0.229534
-0.0446188	-0.184587	-0.22776
0.145244	0.0347742	-0.0029663
-0.0561849	-0.119646	-0.269455
0.0205776	0.019419	0.040342
-0.0198443	-0.0444253	-0.00867643
-0.0395677	-0.0561969	-0.0696197
0.0920629	0.0843118	0.027113
-0.125433	-0.0773036	-0.155478
-0.104288	-0.0907663	-0.0938785
0.155809	0.167069	0.0460078
0.00722864	-0.115277	0.0344458
0.290414	0.208753	0.271581
0.352998	0.188405	0.184148
0.342955	0.229964	0.26579
0.42877	0.347999	0.396169
0.423764	0.232744	0.178327
0.430067	0.225508	0.181212
0.297723	0.176852	0.130862
0.586194	0.379335	0.467121
-0.22662	-0.183024	-0.237521
-0.286332	-0.170374	-0.25406
-0.24965	-0.1254	-0.159084
-0.200954	-0.0831192	-0.128042
-0.149731	-0.101398	-0.215915
-0.261898	-0.125744	-0.226231
-0.147109	-0.0114227	-0.104035
-0.159156	-0.0981744	-0.240197
0.108893	0.00405198	0.0364892
0.296386	0.153787	0.0969947
0.0593569	0.0320202	-0.0961494
0.280161	0.2259	0.189408
-0.0337782	-0.0610947	-0.130629
0.0155793	-0.0411225	-0.13665
-0.0439476	-0.0584496	-0.163028
0.129831	0.0476537	0.076779
0.290326	0.188684	0.353718
0.234048	0.156824	0.257093
-0.0299592	-0.0524862	-0.175719
-0.0407144	-0.066357	-0.16564
-0.0545004	-0.0548141	-0.141915
-0.0879439	-0.0702067	-0.0604835
-0.0415443	-0.0369413	0.00545626
-0.110716	-0.147942	-0.130971
-0.0850975	-0.116206	-0.179106
-0.0760926	-0.104107	-0.0385741
0.086306	0.018008	0.0432637
-0.168523	-0.166646	-0.159493
-0.0498521	-0.0467965	-0.0349489
0.0171222	0.00773865	-0.00917975
0.0146964	0.0200217	-0.0499365
-0.0971747	-0.0543984	-0.0737649
-0.15871	-0.12567	-0.0529263
0.0812516	0.00650682	0.0354015
-0.148317	-0.0965196	-0.131638
-0.132765	-0.099282	-0.180515
-0.0525253	-0.0698415	0.0450635
0.019452	-0.0779805	-0.0488296
-0.175691	-0.0783903	-0.188504
-0.13519	-0.118948	-0.0788535
0.110887	0.016555	0.0853457
0.0694772	-0.022495	0.0126395
0.0255041	-0.0438047	0.0231085
0.0570769	-0.0737096	-0.0119933
0.11958	-0.00567598	-0.0635124
0.0202013	-0.0174908	-0.122586
[truncated: 3,254 more rows]
