# Supplementary material for: Representations and decodability of diverse cognitive functions are preserved across the human cortex, cerebellum, and subcortex
Source: Commun Biol. 2022 Nov 14;5:1245. doi: 10.1038/s42003-022-04221-y (PMC9663596; doi:10.1038/s42003-022-04221-y)
Supplement: Supplementary file 5 — Supplementary Data 2 [file 42003_2022_4221_MOESM5_ESM.xlsx]

## Sheet: Sheet1
Explained Variance Cerebellum
10.229
6.48474
5.53763
4.80467
3.02011
2.64056
2.53389
2.34409
2.16007
2.02151
1.952
1.67805
1.55567
1.50838
1.33131
1.22088
1.20524
1.16065
1.11778
1.06279
1.01206
0.992612
0.951732
0.941341
0.916517
0.8959
0.873959
0.847888
0.845841
0.821519
0.795277
0.787814
0.76702
0.759433
0.748169
0.72753
0.710433
0.698201
0.692421
0.671142
0.665689
0.651151
0.648044
0.644248
0.610164
0.608738
0.593327
0.589099
0.585584
0.58338
0.570895
0.558225
0.548226
0.547802
0.536444
0.533461
0.529824
0.524338
0.516377
0.511827
0.501428
0.494445
0.488573
0.485697
0.478484
0.475152
0.464523
0.460584
0.45926
0.455006
0.44989
0.449391
0.440047
0.437457
0.426236
0.421009
0.418286
0.411109
0.404137
0.399981
0.393203
0.390531
0.385853
0.378921
0.37553
0.371267
0.36714
0.362693
0.353363
0.342392
0.339949
0.337362
0.320705
0.317926
0.304753
0.299767
0.288097
0.286237
0.282243
0.274547
0.251717
0.248789
0.123631
