# Supplementary material for: Representations and decodability of diverse cognitive functions are preserved across the human cortex, cerebellum, and subcortex
Source: Commun Biol. 2022 Nov 14;5:1245. doi: 10.1038/s42003-022-04221-y (PMC9663596; doi:10.1038/s42003-022-04221-y)
Supplement: Supplementary file 7 — Supplementary Data 4 [file 42003_2022_4221_MOESM7_ESM.xlsx]

## Sheet: DecAcc_Binary_Cortex
ID01	ID02	ID03	ID04	ID05	ID06
1	0.990196	0.970588	1	0.970588	1
1	1	1	0.960784	1	1
0.980392	1	0.980392	0.980392	0.980392	0.970588
0.970588	0.980392	0.970588	0.980392	0.970588	0.960784
1	1	1	0.990196	1	0.960784
0.911765	0.95098	0.941176	0.95098	0.911765	0.911765
0.990196	0.941176	0.990196	0.990196	1	0.990196
1	1	1	1	1	0.990196
1	1	1	1	1	0.911765
0.990196	1	0.990196	1	0.931373	0.990196
1	0.990196	0.970588	1	0.872549	0.990196
0.990196	1	0.95098	0.941176	0.911765	0.980392
0.970588	0.931373	0.941176	0.941176	0.95098	0.95098
1	1	1	1	0.960784	1
0.960784	0.980392	0.931373	0.970588	0.941176	0.970588
0.980392	0.980392	0.990196	0.980392	0.990196	1
0.980392	0.980392	0.970588	0.882353	0.794118	0.941176
1	0.941176	0.990196	0.990196	0.833333	0.990196
0.990196	0.892157	0.941176	0.941176	0.911765	0.980392
0.705882	0.666667	0.705882	0.754902	0.647059	0.686275
0.941176	0.990196	0.980392	0.990196	0.970588	0.990196
0.95098	0.931373	0.95098	0.990196	0.921569	0.970588
0.852941	0.627451	0.392157	0.313725	0.647059	0.441176
0.990196	0.401961	0.588235	0.803922	0.441176	0.921569
0.931373	0.990196	0.990196	0.970588	0.95098	1
0.980392	0.843137	0.990196	0.990196	0.990196	0.990196
0.95098	0.990196	0.960784	0.843137	0.970588	1
1	1	1	0.970588	1	1
0.941176	0.970588	0.960784	0.970588	0.980392	0.970588
1	0.852941	0.882353	0.833333	1	0.833333
1	0.990196	1	1	0.980392	0.970588
1	1	1	1	1	1
0.990196	0.980392	0.990196	0.990196	0.980392	1
0.990196	0.980392	0.990196	0.960784	0.990196	1
0.980392	0.911765	0.990196	0.95098	0.941176	0.970588
0.901961	0.95098	0.931373	0.892157	0.892157	0.970588
0.745098	0.764706	0.598039	0.647059	0.676471	0.637255
0.960784	0.980392	0.970588	0.960784	0.990196	0.970588
0.990196	1	0.990196	1	0.990196	1
0.941176	0.892157	0.960784	0.852941	0.901961	0.833333
0.990196	1	1	1	1	0.990196
0.970588	1	0.980392	1	0.95098	1
1	0.990196	0.990196	0.990196	0.990196	1
1	0.901961	0.931373	0.980392	0.941176	0.960784
1	0.990196	1	1	1	1
0.95098	0.95098	1	1	0.892157	1
0.970588	0.980392	1	0.990196	0.990196	0.990196
1	0.990196	1	1	1	1
1	1	1	1	1	1
0.931373	0.911765	0.95098	0.960784	0.990196	0.892157
1	1	1	1	1	1
0.980392	1	0.990196	0.990196	0.960784	0.980392
0.970588	0.754902	0.95098	0.960784	0.72549	0.72549
0.823529	0.872549	0.745098	0.852941	0.784314	0.980392
1	1	0.980392	0.990196	0.980392	0.960784
1	0.990196	0.990196	1	1	1
0.980392	0.980392	0.980392	0.980392	0.980392	0.970588
1	1	0.990196	1	0.921569	0.941176
0.941176	0.911765	0.931373	0.931373	0.960784	0.990196
0.95098	1	0.941176	1	1	0.931373
0.882353	0.95098	0.833333	0.921569	0.764706	0.960784
0.95098	0.901961	0.990196	0.970588	0.911765	0.970588
0.990196	0.980392	0.990196	0.970588	0.980392	0.980392
0.990196	0.980392	1	1	1	1
1	0.980392	1	1	0.990196	1
0.980392	1	1	1	0.990196	0.990196
1	0.960784	0.941176	1	0.941176	1
1	1	1	1	1	1
0.980392	0.980392	0.980392	1	1	1
0.970588	0.970588	0.990196	0.970588	0.921569	0.980392
0.960784	0.990196	0.862745	0.892157	0.852941	0.990196
0.980392	0.95098	0.980392	0.95098	0.990196	0.911765
1	0.990196	1	1	0.990196	0.990196
1	1	1	1	0.990196	1
1	0.941176	0.960784	0.95098	0.970588	0.941176
0.901961	0.921569	0.960784	0.990196	0.941176	0.960784
0.637255	0.539216	0.568627	0.617647	0.617647	0.578431
1	0.990196	1	1	0.980392	1
0.95098	0.970588	0.980392	0.990196	0.95098	0.980392
0.980392	0.990196	1	1	0.980392	0.980392
1	0.980392	0.990196	0.970588	0.931373	1
0.990196	0.970588	0.921569	0.990196	0.931373	0.980392
1	1	1	0.990196	0.990196	0.980392
0.990196	0.990196	0.980392	1	0.990196	1
0.980392	1	0.960784	0.960784	1	1
1	0.990196	0.990196	0.990196	1	0.990196
1	1	1	1	1	1
0.990196	1	0.990196	0.970588	0.95098	0.970588
0.970588	0.990196	0.892157	0.95098	0.862745	0.960784
1	1	1	1	1	0.990196
0.931373	0.990196	1	0.970588	0.911765	0.735294
1	1	1	1	1	1
1	1	1	1	0.921569	1
1	0.990196	0.980392	1	0.980392	0.990196
0.960784	0.892157	0.980392	0.941176	0.921569	0.960784
1	1	1	0.990196	1	1
0.980392	0.970588	0.990196	0.931373	1	0.980392
0.990196	0.990196	0.990196	0.990196	0.990196	0.990196
0.813725	0.852941	0.823529	0.872549	0.764706	0.852941
0.892157	0.970588	0.921569	0.941176	0.872549	0.931373
0.990196	0.980392	0.960784	0.990196	0.960784	0.990196
0.95098	0.990196	0.980392	0.931373	1	0.95098
0.921569	0.921569	0.941176	0.784314	0.921569	0.980392

## Sheet: DecAcc_Binary_Cerebellum
ID01	ID02	ID03	ID04	ID05	ID06
0.990196	0.990196	1	1	0.941176	1
1	0.960784	1	0.911765	1	1
0.980392	0.980392	1	1	0.980392	0.980392
0.970588	0.95098	0.941176	0.970588	0.941176	0.862745
1	0.970588	1	0.990196	1	0.931373
0.911765	0.980392	0.95098	0.960784	0.980392	0.941176
0.931373	0.911765	0.95098	0.960784	0.980392	0.990196
0.980392	1	0.980392	1	1	0.990196
0.990196	0.990196	0.931373	1	1	0.970588
1	1	1	1	0.941176	0.990196
0.960784	0.980392	0.882353	1	0.421569	1
1	1	0.990196	0.941176	0.921569	0.980392
0.970588	0.931373	0.921569	0.941176	0.941176	0.95098
0.960784	0.990196	0.990196	0.970588	0.990196	0.95098
0.990196	1	0.911765	0.970588	0.990196	0.941176
0.980392	0.980392	0.980392	1	0.990196	0.990196
0.990196	0.980392	0.843137	0.872549	0.754902	0.980392
0.990196	0.921569	0.990196	0.980392	0.843137	0.990196
0.990196	0.872549	0.892157	0.960784	1	0.970588
0.754902	0.656863	0.705882	0.647059	0.558824	0.598039
0.941176	0.990196	0.990196	0.960784	0.921569	0.990196
0.901961	0.813725	0.95098	1	0.95098	0.980392
0.372549	0.431373	0.245098	0.245098	0.235294	0.313725
0.970588	0.5	0.578431	0.539216	0.77451	0.990196
0.852941	0.960784	0.980392	0.970588	0.970588	0.941176
0.990196	0.823529	0.990196	0.852941	0.990196	0.872549
0.813725	0.990196	0.892157	0.833333	0.931373	1
0.970588	0.960784	0.882353	0.960784	0.990196	1
0.95098	0.931373	0.960784	0.980392	0.980392	0.960784
0.980392	0.872549	0.901961	0.921569	0.901961	0.970588
1	0.990196	0.990196	0.931373	0.843137	0.970588
0.980392	0.970588	1	1	1	0.970588
0.990196	1	1	0.990196	0.990196	1
0.95098	0.970588	0.990196	0.960784	0.901961	0.980392
0.882353	0.872549	0.892157	0.892157	0.960784	0.882353
0.862745	0.803922	0.696078	0.745098	0.882353	0.931373
0.666667	0.666667	0.529412	0.519608	0.647059	0.598039
0.960784	0.960784	0.941176	0.960784	0.980392	0.980392
0.980392	0.990196	0.980392	0.990196	0.990196	1
0.745098	0.676471	0.872549	0.735294	0.813725	0.745098
0.990196	1	0.990196	1	1	0.980392
0.960784	1	0.980392	0.990196	0.980392	0.980392
0.911765	0.862745	0.960784	0.794118	0.980392	0.823529
0.901961	0.794118	0.676471	0.872549	0.931373	0.705882
1	1	1	0.990196	1	1
1	0.980392	0.960784	1	0.441176	1
0.960784	0.95098	1	0.980392	0.990196	0.960784
0.980392	1	0.980392	0.990196	0.990196	0.990196
1	0.980392	1	1	1	1
0.921569	0.862745	0.95098	0.921569	1	0.803922
0.990196	0.990196	1	1	0.970588	1
0.980392	1	0.980392	0.990196	0.970588	1
0.921569	0.460784	0.960784	0.823529	0.470588	0.490196
0.843137	0.901961	0.813725	0.872549	0.696078	0.862745
1	0.990196	0.931373	1	0.901961	0.686275
1	1	0.95098	0.990196	0.892157	1
0.921569	0.813725	0.960784	0.931373	0.980392	0.784314
1	0.882353	0.901961	0.990196	0.627451	0.480392
0.852941	0.862745	0.901961	0.901961	0.872549	0.95098
0.794118	0.980392	0.911765	0.990196	0.911765	0.823529
0.764706	0.843137	0.833333	0.843137	0.686275	0.892157
0.931373	0.833333	0.980392	0.941176	0.676471	0.95098
0.960784	0.95098	0.990196	0.95098	0.892157	0.941176
0.990196	0.990196	0.980392	0.980392	1	0.990196
0.764706	1	1	1	0.980392	0.941176
0.960784	1	1	0.990196	0.990196	0.990196
0.931373	0.833333	0.833333	1	0.980392	1
0.990196	0.990196	1	1	0.990196	1
0.990196	0.980392	0.980392	0.980392	1	1
0.882353	0.970588	0.970588	0.95098	0.852941	0.970588
0.95098	0.872549	0.852941	0.882353	0.568627	0.833333
0.941176	0.911765	0.990196	1	0.980392	0.931373
0.990196	0.911765	0.990196	0.931373	0.882353	0.990196
1	1	1	1	0.990196	1
0.990196	0.931373	0.990196	0.980392	0.960784	0.941176
0.862745	0.843137	0.872549	0.941176	0.901961	0.901961
0.637255	0.480392	0.529412	0.637255	0.578431	0.343137
0.990196	1	0.990196	0.990196	0.980392	1
0.931373	0.931373	0.990196	0.990196	0.921569	0.95098
0.980392	1	0.980392	0.970588	0.990196	0.980392
1	0.960784	1	1	0.95098	0.990196
0.970588	0.843137	0.862745	0.970588	0.598039	0.794118
1	1	0.990196	1	0.990196	0.980392
0.872549	0.960784	0.980392	1	0.990196	1
0.813725	0.990196	0.931373	0.833333	1	0.705882
0.990196	0.990196	0.990196	1	0.901961	0.990196
1	1	1	1	0.921569	1
0.960784	1	0.980392	0.911765	0.882353	0.852941
0.882353	0.990196	0.598039	0.960784	0.607843	0.862745
0.921569	0.980392	0.970588	1	0.990196	0.911765
0.588235	0.833333	1	0.901961	0.588235	0.519608
0.980392	0.980392	1	1	0.980392	1
0.980392	1	0.990196	0.980392	1	0.990196
1	0.990196	0.970588	0.970588	1	1
0.754902	0.764706	0.872549	0.882353	0.666667	0.941176
1	1	1	1	0.990196	0.990196
0.931373	0.813725	0.931373	0.911765	0.803922	0.823529
0.990196	0.990196	0.990196	0.990196	0.990196	0.990196
0.794118	0.892157	0.872549	0.911765	0.823529	0.823529
0.892157	0.980392	0.960784	0.980392	0.95098	0.921569
0.990196	0.980392	0.892157	0.980392	0.990196	0.921569
1	0.931373	1	0.941176	1	0.960784
0.852941	0.813725	0.862745	0.764706	0.941176	0.911765

## Sheet: DecAcc_Binary_SubCortex
ID01	ID02	ID03	ID04	ID05	ID06
0.921569	1	0.980392	0.960784	0.941176	0.980392
1	0.980392	1	0.882353	1	0.980392
0.980392	0.980392	0.980392	0.990196	0.970588	0.980392
0.921569	0.970588	0.941176	0.990196	0.960784	0.990196
0.990196	0.990196	0.931373	1	0.980392	0.872549
0.872549	0.921569	0.911765	0.941176	0.882353	0.872549
0.882353	0.921569	0.77451	0.970588	0.95098	0.970588
0.892157	0.990196	0.862745	1	0.931373	0.990196
0.970588	0.862745	0.990196	0.931373	0.970588	0.95098
1	0.990196	1	1	0.911765	0.95098
0.941176	1	0.480392	0.990196	0.872549	0.862745
0.931373	0.990196	0.901961	0.892157	0.911765	0.970588
0.921569	0.921569	0.754902	0.95098	0.95098	0.931373
0.970588	0.990196	1	0.970588	0.941176	0.970588
0.960784	0.892157	0.803922	0.931373	0.852941	0.882353
0.990196	0.990196	0.990196	0.990196	1	0.990196
0.980392	0.882353	0.862745	0.803922	0.705882	0.892157
0.990196	0.901961	0.95098	0.911765	0.813725	0.980392
1	0.882353	0.911765	0.901961	0.872549	0.980392
0.95098	0.215686	0.696078	0.607843	0.480392	0.607843
0.72549	0.990196	0.27451	0.813725	0.921569	0.970588
0.941176	0.931373	0.931373	0.970588	0.754902	0.970588
0.303922	0.352941	0.872549	0.235294	0.186275	0.235294
0.833333	0.431373	0.117647	0.0490196	0.666667	0.705882
0.872549	0.990196	0.990196	1	0.980392	0.95098
0.647059	0.72549	0.666667	0.813725	0.960784	0.627451
0.813725	0.882353	0.862745	0.764706	0.843137	0.980392
0.901961	0.95098	0.901961	0.715686	0.95098	1
0.843137	0.95098	0.882353	0.931373	0.931373	0.970588
0.882353	0.833333	0.509804	1	0.872549	0.823529
0.882353	0.990196	1	0.931373	0.77451	0.921569
1	0.941176	0.990196	1	0.980392	0.843137
1	0.980392	0.95098	1	0.95098	0.892157
0.0294118	0.941176	0.970588	0.872549	0.784314	0.95098
0.627451	0.764706	0.607843	0.333333	0.607843	0.823529
0.941176	0.95098	0.54902	0.764706	0.666667	0.921569
0.72549	0.72549	0.588235	0.470588	0.656863	0.676471
0.941176	0.95098	0.970588	0.980392	1	0.95098
0.95098	0.95098	0.980392	0.970588	0.941176	0.990196
0.588235	0.627451	0.980392	0.588235	0.901961	0.696078
0.872549	0.941176	1	1	1	0.892157
0.960784	0.990196	0.911765	0.970588	0.941176	0.990196
0.960784	0.990196	0.892157	0.72549	0.607843	0.803922
1	0.441176	0.960784	0.843137	0.882353	0.588235
1	1	1	0.990196	0.990196	1
0.901961	0.921569	0.960784	1	0.519608	1
0.941176	0.95098	0.980392	0.970588	0.931373	0.941176
0.862745	0.843137	0.833333	0.862745	0.686275	0.901961
0.990196	0.941176	1	1	0.990196	0.980392
0.921569	0.72549	0.941176	0.705882	0.980392	0.960784
0.990196	0.990196	0.970588	1	0.95098	1
0.95098	1	0.892157	0.882353	0.95098	0.941176
0.794118	0.401961	0.647059	0.235294	0.960784	0.509804
0.764706	0.862745	0.284314	0.421569	0.519608	0.715686
0.862745	0.833333	0.803922	0.95098	0.666667	0.578431
1	0.794118	0.843137	0.980392	0.892157	0.960784
0.980392	0.539216	0.784314	0.852941	0.980392	0.5
1	0.803922	0.941176	0.990196	0.813725	0.617647
0.941176	0.960784	0.72549	0.823529	0.715686	0.72549
0.705882	0.637255	0.735294	0.401961	0.901961	0.892157
0.990196	0.980392	0.990196	0.813725	0.931373	0.960784
0.95098	0.735294	0.970588	0.882353	0.901961	0.970588
0.911765	0.911765	0.892157	0.882353	0.901961	0.970588
0.892157	0.960784	0.794118	1	0.990196	0.980392
0.421569	0.509804	0.686275	1	0.921569	0.647059
0.95098	0.980392	0.980392	0.872549	0.72549	0.990196
1	0.872549	0.607843	1	0.882353	0.95098
0.990196	0.990196	0.990196	0.990196	1	0.980392
0.794118	0.970588	0.784314	0.911765	0.901961	0.960784
0.764706	0.960784	0.970588	0.960784	0.872549	0.960784
0.921569	0.676471	0.95098	0.598039	0.127451	0.676471
0.95098	0.696078	0.872549	1	0.0980392	0.509804
0.901961	0.901961	0.980392	0.852941	0.794118	0.882353
0.803922	0.715686	0.823529	0.980392	0.72549	0.843137
0.882353	0.794118	0.882353	0.941176	0.794118	0.784314
0.715686	0.833333	0.95098	0.794118	0.921569	0.882353
0.490196	0.568627	0.323529	0.588235	0.460784	0.617647
0.990196	0.980392	0.95098	0.980392	0.911765	1
0.892157	0.931373	0.852941	0.843137	0.862745	0.931373
0.970588	0.941176	0.980392	0.970588	0.970588	0.960784
0.970588	0.852941	1	0.862745	0.980392	0.882353
0.509804	0.931373	0.77451	0.980392	0.431373	0.882353
1	0.970588	0.911765	0.980392	0.970588	0.843137
0.960784	0.862745	0.970588	0.921569	0.696078	0.784314
0.980392	0.598039	0.990196	1	0.990196	0.578431
0.970588	0.990196	0.990196	0.980392	1	0.892157
0.980392	0.960784	0.931373	0.980392	0.921569	0.911765
0.892157	0.803922	0.22549	0.833333	0.401961	0.666667
0.754902	0.941176	0.460784	0.892157	0.813725	0.676471
0.715686	0.754902	0.794118	0.990196	0.843137	0.656863
0.539216	0.990196	0.980392	0.735294	0.784314	0.882353
0.833333	0.784314	1	0.421569	0.970588	0.970588
0.931373	0.980392	0.980392	1	0.980392	0.960784
0.980392	0.960784	0.990196	0.980392	0.980392	0.95098
0.843137	0.705882	0.931373	0.294118	0.862745	0.882353
1	0.990196	1	0.990196	0.960784	0.990196
0.980392	0.803922	0.784314	0.921569	0.5	0.676471
0.990196	0.990196	0.960784	0.990196	0.960784	0.980392
0.872549	0.705882	0.54902	0.794118	0.45098	0.676471
0.823529	0.921569	0.960784	0.901961	0.872549	0.598039
0.980392	0.95098	0.794118	0.960784	0.970588	0.921569
0.441176	0.882353	1	0.960784	0.960784	1
0.813725	0.745098	0.803922	0.686275	0.77451	0.872549

## Sheet: DecAcc_Score_Cortex
ID01	ID02	ID03	ID04	ID05	ID06
0.679603	0.671716	0.648458	0.681708	0.614034	0.708939
0.686566	0.691073	0.744682	0.582776	0.693417	0.653037
0.679823	0.733083	0.661066	0.72681	0.624564	0.665945
0.601718	0.61026	0.620129	0.67867	0.629608	0.571882
0.530839	0.503726	0.580951	0.400469	0.532474	0.410778
0.551659	0.636947	0.633609	0.616197	0.593712	0.57633
0.691366	0.580192	0.670992	0.713266	0.721935	0.662744
0.728946	0.736156	0.702351	0.718171	0.697458	0.693108
0.635997	0.617861	0.669361	0.687765	0.675151	0.497249
0.740942	0.755528	0.754207	0.769399	0.596471	0.720042
0.652602	0.468548	0.417008	0.695317	0.329439	0.555735
0.689491	0.710769	0.651501	0.625638	0.597709	0.686201
0.64785	0.615887	0.603234	0.58249	0.591857	0.629547
0.708182	0.721194	0.689313	0.693466	0.643852	0.693887
0.578873	0.554178	0.533627	0.454769	0.425507	0.582373
0.695139	0.721199	0.721233	0.710096	0.734755	0.70352
0.544055	0.576254	0.461117	0.412236	0.23863	0.454378
0.709624	0.585351	0.674646	0.682537	0.400795	0.68857
0.711634	0.647402	0.666032	0.695265	0.623131	0.698998
0.422404	0.36288	0.392569	0.434482	0.237941	0.374766
0.63064	0.662743	0.545291	0.626939	0.690184	0.702802
0.675123	0.684735	0.706579	0.770196	0.670859	0.745601
0.314405	0.106056	-0.0225154	-0.0858588	0.122041	-0.0145505
0.42639	0.0513962	0.149996	0.281416	0.00290393	0.347341
0.668322	0.721772	0.663825	0.660448	0.710147	0.73688
0.670815	0.593523	0.692052	0.697544	0.667066	0.648499
0.475895	0.547224	0.397276	0.400244	0.541769	0.58627
0.617541	0.597712	0.409574	0.440558	0.594661	0.614946
0.539815	0.608021	0.638596	0.638021	0.61535	0.627529
0.592747	0.428496	0.454534	0.41545	0.505532	0.371495
0.703274	0.703041	0.69796	0.722181	0.600827	0.694948
0.734314	0.587097	0.752837	0.770535	0.724802	0.696534
0.659057	0.642613	0.689131	0.641103	0.630796	0.746828
0.635934	0.686386	0.693846	0.556286	0.60618	0.562606
0.666149	0.596309	0.636153	0.477363	0.616481	0.605774
0.511914	0.591326	0.486297	0.515318	0.552588	0.553875
0.465564	0.4573	0.248983	0.296065	0.310032	0.26035
0.694619	0.707401	0.706611	0.694748	0.565961	0.694865
0.72878	0.721031	0.670851	0.699585	0.709291	0.701557
0.541833	0.517265	0.515709	0.497781	0.517392	0.22131
0.704815	0.711389	0.701767	0.734458	0.719523	0.689887
0.663751	0.700243	0.667333	0.68184	0.687252	0.674454
0.636395	0.685473	0.592276	0.651976	0.621452	0.652178
0.57845	0.452275	0.454206	0.540197	0.44897	0.485258
0.728725	0.715461	0.71393	0.717116	0.744132	0.730702
0.59774	0.531651	0.667147	0.660387	0.418525	0.666055
0.690876	0.718768	0.733114	0.711055	0.686451	0.715388
0.711532	0.654451	0.629262	0.675607	0.683355	0.679534
0.722214	0.725774	0.734424	0.73832	0.737508	0.71747
0.55879	0.53135	0.635474	0.558027	0.672053	0.496604
0.719334	0.704982	0.731083	0.732263	0.716018	0.707765
0.70359	0.67322	0.679828	0.692322	0.683	0.67567
0.420838	0.235972	0.366632	0.326572	0.194404	0.244097
0.33824	0.410641	0.246591	0.378496	0.283815	0.530978
0.600597	0.542261	0.593742	0.655502	0.576533	0.563497
0.661423	0.60666	0.577786	0.65043	0.65862	0.716532
0.53259	0.498395	0.42988	0.495117	0.549841	0.447605
0.587441	0.576092	0.525489	0.463777	0.427663	0.496532
0.714188	0.685279	0.683934	0.699604	0.658436	0.715384
0.334761	0.508693	0.422166	0.395262	0.520283	0.331644
0.571777	0.568643	0.519148	0.580566	0.461738	0.580564
0.655037	0.517678	0.659655	0.602897	0.515165	0.681115
0.578299	0.603629	0.59777	0.604376	0.606113	0.552786
0.672542	0.665198	0.676456	0.689603	0.685915	0.697156
0.591761	0.583683	0.595357	0.621893	0.524424	0.610716
0.558566	0.606435	0.671706	0.638111	0.615422	0.638479
0.589445	0.519269	0.516743	0.595245	0.537701	0.638757
0.725585	0.708154	0.724282	0.715869	0.723769	0.713714
0.661894	0.636853	0.616273	0.679384	0.643056	0.68059
0.543167	0.594184	0.599846	0.583483	0.537902	0.694493
0.561272	0.561876	0.497688	0.520843	0.410858	0.460391
0.533872	0.437469	0.537924	0.573577	0.461758	0.489083
0.668004	0.649663	0.707765	0.671037	0.619358	0.689439
0.613628	0.652949	0.541813	0.699094	0.506601	0.665282
0.706961	0.688415	0.689754	0.685031	0.564627	0.672317
0.68882	0.687461	0.680916	0.717955	0.701156	0.706631
0.323168	0.136639	0.222988	0.214617	0.289358	0.180566
0.723969	0.710924	0.708271	0.718935	0.635348	0.724815
0.66479	0.693376	0.700438	0.721477	0.647717	0.709518
0.629952	0.668982	0.631678	0.633879	0.609928	0.64917
0.685932	0.53664	0.637583	0.580526	0.541098	0.65731
0.62302	0.528334	0.434912	0.613328	0.399674	0.590787
0.731961	0.70936	0.705586	0.667214	0.69678	0.662083
0.534682	0.578736	0.583539	0.651957	0.551274	0.627153
0.5488	0.568241	0.435266	0.502254	0.547944	0.462186
0.710108	0.740048	0.745656	0.697788	0.633817	0.667648
0.675511	0.761693	0.7077	0.693664	0.624346	0.729374
0.674007	0.678372	0.60946	0.448884	0.506253	0.488908
0.581876	0.654915	0.361592	0.517534	0.442464	0.57042
0.603791	0.506357	0.559248	0.65866	0.68432	0.608244
0.449556	0.51372	0.651943	0.491765	0.413136	0.239346
0.753465	0.667115	0.70999	0.64072	0.673831	0.740889
0.695548	0.747304	0.744968	0.709389	0.402111	0.721255
0.6641	0.679695	0.65855	0.664045	0.660624	0.69313
0.445513	0.438	0.543014	0.444856	0.37993	0.583431
0.686808	0.699051	0.641737	0.688451	0.659745	0.623969
0.542278	0.564969	0.586268	0.392284	0.517506	0.542739
0.712969	0.539659	0.616212	0.655879	0.631362	0.659703
0.348434	0.395439	0.367518	0.399705	0.267718	0.361021
0.536441	0.604088	0.534033	0.52973	0.503237	0.501808
0.686002	0.721534	0.698747	0.697073	0.706443	0.67734
0.527257	0.575705	0.566348	0.451994	0.514	0.567536
0.637195	0.612296	0.650851	0.515288	0.56401	0.638273

## Sheet: DecAcc_Score_Cerebellum
ID01	ID02	ID03	ID04	ID05	ID06
0.696763	0.677808	0.697733	0.65105	0.5686	0.705076
0.709657	0.627979	0.761528	0.496483	0.666949	0.65082
0.604212	0.614403	0.6353	0.693479	0.583133	0.682738
0.621415	0.525693	0.511721	0.625867	0.501054	0.471957
0.581099	0.538986	0.611823	0.463682	0.563472	0.404506
0.526287	0.650985	0.593428	0.602003	0.605883	0.567913
0.59463	0.437929	0.534662	0.626264	0.657957	0.671092
0.619511	0.718013	0.67507	0.683328	0.656194	0.683181
0.612171	0.537562	0.600666	0.659901	0.707386	0.569778
0.695749	0.730217	0.741469	0.760023	0.573226	0.684747
0.564549	0.396655	0.238376	0.655172	0.00724089	0.363742
0.68918	0.706036	0.647723	0.636689	0.591688	0.699682
0.615331	0.60808	0.566248	0.59785	0.545771	0.650257
0.588753	0.648973	0.622838	0.577495	0.651662	0.609219
0.530758	0.492806	0.402309	0.427365	0.317685	0.508712
0.656037	0.678919	0.642035	0.696503	0.720431	0.704231
0.675963	0.551579	0.443397	0.449359	0.269522	0.493058
0.703164	0.574843	0.67327	0.656581	0.389275	0.651875
0.666383	0.559169	0.652509	0.703009	0.605456	0.688764
0.421576	0.221956	0.414374	0.302076	0.0741597	0.133489
0.558107	0.608105	0.41242	0.544399	0.654321	0.664123
0.569872	0.545797	0.669394	0.760694	0.699388	0.748414
-0.0548068	0.0232827	-0.198706	-0.171776	-0.146513	-0.105999
0.353532	-0.0655374	0.0503739	0.09194	0.135311	0.329977
0.566083	0.644343	0.56308	0.606259	0.692127	0.662869
0.672174	0.538657	0.586601	0.609621	0.574833	0.578427
0.426742	0.574218	0.43583	0.444061	0.573421	0.589251
0.456169	0.4835	0.382999	0.447609	0.509015	0.695888
0.472439	0.482908	0.592009	0.614206	0.595758	0.624763
0.474948	0.443978	0.417421	0.450889	0.421916	0.42108
0.613555	0.634977	0.613829	0.620052	0.443116	0.593741
0.680519	0.445308	0.736228	0.746499	0.679469	0.604487
0.660657	0.668227	0.70419	0.663173	0.675499	0.672458
0.526174	0.694753	0.648383	0.555396	0.392032	0.595413
0.573975	0.534183	0.563987	0.28523	0.577048	0.58125
0.410864	0.336077	0.140198	0.414754	0.299765	0.470164
0.336668	0.313941	0.109042	0.115556	0.173995	0.189588
0.64125	0.643204	0.63968	0.598479	0.47225	0.651103
0.699612	0.656612	0.676939	0.67928	0.696495	0.696769
0.356269	0.306618	0.347911	0.370538	0.367741	0.137218
0.600227	0.634136	0.637155	0.697919	0.682434	0.590341
0.637747	0.633638	0.579069	0.597107	0.493638	0.575802
0.5246	0.565508	0.41037	0.380282	0.513859	0.470205
0.137718	0.273314	0.210762	0.320761	0.333008	0.141814
0.710975	0.699856	0.691713	0.703037	0.709936	0.730787
0.600954	0.505234	0.523929	0.665687	0.010699	0.62765
0.603945	0.67061	0.653691	0.669572	0.540281	0.653597
0.578564	0.578235	0.504046	0.548168	0.614419	0.58612
0.721081	0.701635	0.737242	0.724738	0.7302	0.71451
0.54226	0.366517	0.476457	0.421009	0.673567	0.372692
0.648439	0.63058	0.687969	0.680686	0.520332	0.71041
0.641135	0.436064	0.589238	0.595209	0.38918	0.572026
0.349864	0.0494671	0.23038	0.18399	0.00961369	0.0801265
0.308744	0.427088	0.277367	0.383362	0.267198	0.407306
0.435904	0.451904	0.442789	0.567901	0.371505	0.330172
0.615597	0.620242	0.288065	0.520105	0.526421	0.56519
0.377859	0.262506	0.365135	0.354643	0.443931	0.255813
0.49762	0.269925	0.319715	0.288852	0.263423	0.129719
0.483186	0.571096	0.583612	0.670811	0.537321	0.581332
0.185403	0.368318	0.489546	0.281179	0.424071	0.176389
0.466102	0.540668	0.580359	0.557388	0.394244	0.606946
0.594767	0.359016	0.562318	0.53692	0.0833214	0.592124
0.570292	0.59193	0.634946	0.595062	0.526764	0.547742
0.623332	0.605938	0.572964	0.619147	0.605177	0.635731
0.403987	0.59663	0.5467	0.630434	0.464741	0.543622
0.409237	0.556527	0.64023	0.627488	0.633103	0.639337
0.375432	0.308123	0.335837	0.386145	0.392275	0.586273
0.643	0.589303	0.55959	0.648717	0.590201	0.637154
0.614026	0.563475	0.635785	0.569004	0.63293	0.680673
0.468103	0.626751	0.570118	0.598707	0.476867	0.661263
0.557835	0.49479	0.405433	0.518047	-0.0447923	0.156034
0.414706	0.399084	0.585596	0.627852	0.418294	0.435221
0.518382	0.51446	0.655824	0.512521	0.460473	0.56161
0.580855	0.648189	0.511761	0.585351	0.460889	0.564666
0.668665	0.62966	0.710842	0.624703	0.627397	0.672465
0.587729	0.48006	0.547572	0.587075	0.558175	0.582072
0.184128	0.0299511	0.014594	0.166838	0.153788	-0.020924
0.64903	0.654978	0.694033	0.674761	0.542668	0.687518
0.565021	0.575563	0.656873	0.664512	0.513564	0.614925
0.595662	0.719542	0.696528	0.671506	0.641533	0.703402
0.666695	0.447229	0.662871	0.619164	0.528332	0.621205
0.507966	0.333152	0.376834	0.509488	0.118374	0.319704
0.738545	0.71761	0.690713	0.707013	0.637046	0.66831
0.41708	0.534172	0.55257	0.635284	0.555418	0.626759
0.478508	0.25759	0.209603	0.419408	0.593304	0.382253
0.65355	0.664255	0.671237	0.622849	0.444489	0.628835
0.665326	0.708299	0.681842	0.624002	0.487401	0.700219
0.537709	0.618216	0.484878	0.305679	0.412872	0.283545
0.537901	0.489052	0.0868837	0.448763	0.0615227	0.406597
0.544222	0.451552	0.645942	0.626667	0.524218	0.515799
0.0484645	0.319881	0.583697	0.361313	0.122194	0.0577306
0.522164	0.485662	0.585126	0.700083	0.53823	0.646925
0.702277	0.670899	0.669276	0.420412	0.337112	0.611705
0.704653	0.674903	0.629001	0.670725	0.717278	0.718912
0.309502	0.371651	0.405023	0.414189	0.141892	0.545416
0.677333	0.694082	0.670273	0.691562	0.580684	0.625153
0.459528	0.396154	0.50943	0.194848	0.280914	0.400353
0.722355	0.598832	0.69303	0.631978	0.611323	0.672624
0.321654	0.374131	0.428596	0.482121	0.235166	0.361265
0.557442	0.642313	0.574354	0.565247	0.607228	0.475515
0.646957	0.712576	0.598948	0.701658	0.552027	0.590668
0.595215	0.499834	0.662575	0.517329	0.503497	0.611071
0.536829	0.386656	0.561575	0.460986	0.558674	0.605453

## Sheet: DecAcc_Score_SubCortex
ID01	ID02	ID03	ID04	ID05	ID06
0.549592	0.668007	0.659158	0.554294	0.569142	0.622249
0.628491	0.594648	0.716914	0.472975	0.621333	0.576506
0.500559	0.515948	0.610242	0.569948	0.517277	0.677376
0.398878	0.603161	0.453084	0.654778	0.537704	0.498747
0.62906	0.63515	0.477554	0.555217	0.589971	0.478443
0.495192	0.587808	0.555199	0.598606	0.505968	0.473379
0.333567	0.472535	0.336979	0.647248	0.57093	0.63786
0.532649	0.585336	0.443836	0.623947	0.319987	0.579294
0.467306	0.344545	0.557478	0.556124	0.664225	0.531553
0.668779	0.672148	0.680268	0.717236	0.581875	0.650197
0.524969	0.534005	0.0395882	0.552675	0.289581	0.231611
0.594889	0.643544	0.551478	0.537596	0.583421	0.666567
0.436532	0.546938	0.191255	0.51165	0.517519	0.59014
0.626459	0.604169	0.559293	0.565845	0.606	0.622542
0.312861	0.360121	0.260317	0.402491	0.216099	0.345519
0.67338	0.675433	0.589651	0.653623	0.671905	0.67171
0.557416	0.378067	0.35896	0.281882	0.273212	0.422044
0.661544	0.567248	0.582689	0.569198	0.373399	0.629551
0.705003	0.473492	0.615838	0.607451	0.4206	0.667963
0.352827	-0.132789	0.129185	0.170822	-0.0278738	0.257794
0.318264	0.561662	-0.152647	0.402593	0.586854	0.507061
0.569143	0.47559	0.517215	0.633229	0.36149	0.740719
-0.0784574	-0.0460888	0.300289	-0.181859	-0.308538	-0.232303
0.173747	-0.099145	-0.458973	-0.214616	0.231388	0.13428
0.491017	0.554396	0.512419	0.569963	0.561075	0.70399
0.171165	0.317551	0.219705	0.254654	0.418075	0.221908
0.501572	0.252373	0.583599	0.416763	0.325278	0.528404
0.407126	0.363158	0.346742	0.152643	0.383456	0.667467
0.300141	0.506754	0.392769	0.484532	0.42193	0.543983
0.28965	0.227301	0.0621555	0.492606	0.389736	0.428
0.31808	0.434273	0.348153	0.29953	0.381338	0.506892
0.705496	0.38861	0.657678	0.65217	0.616099	0.500468
0.551652	0.491299	0.546375	0.642195	0.5455	0.515342
-0.461718	0.316023	0.435918	0.460373	0.114976	0.537705
0.11765	0.203798	0.147315	-0.0968256	0.20264	0.320994
0.456158	0.312645	0.0713926	0.353818	0.0825919	0.413117
0.418704	0.39311	0.168404	0.00680699	0.18695	0.295041
0.56776	0.525326	0.615857	0.630597	0.501936	0.57388
0.524815	0.51036	0.671559	0.563359	0.635041	0.527888
0.0465685	0.118557	0.199139	0.100756	0.287336	0.139742
0.44819	0.515381	0.562854	0.635023	0.599224	0.479316
0.45753	0.452521	0.366314	0.522971	0.395823	0.43393
0.456081	0.563289	0.334853	0.160812	0.0929896	0.426176
0.470571	0.00201024	0.451088	0.137253	0.23881	0.0265147
0.687917	0.644127	0.649279	0.665523	0.695488	0.704659
0.39011	0.357253	0.459733	0.686937	0.137047	0.641074
0.609362	0.62914	0.465172	0.593507	0.47249	0.605174
0.297787	0.400323	0.342075	0.395026	0.139322	0.376566
0.658314	0.507101	0.708518	0.709886	0.648834	0.666629
0.448029	0.158649	0.449696	0.174347	0.451093	0.444565
0.619882	0.591053	0.5488	0.611752	0.430838	0.685462
0.382553	0.283094	0.240687	0.363344	0.220478	0.449266
0.148454	0.0429881	0.0922557	-0.116327	0.220759	0.00110455
0.251397	0.259839	-0.133873	-0.0558928	0.0406166	0.242922
0.332963	0.347698	0.29966	0.532438	0.230164	0.175122
0.475002	0.422743	0.161214	0.467926	0.478406	0.548437
0.462502	0.0955573	0.247097	0.213009	0.489034	0.091607
0.441333	0.382826	0.365718	0.44567	0.279373	0.11866
0.176013	0.403122	0.293609	0.411673	0.248445	0.20539
0.124161	0.100935	0.194872	-0.113479	0.356036	0.245074
0.578569	0.466409	0.631336	0.516199	0.441911	0.606621
0.513706	0.123624	0.37299	0.344938	0.444469	0.525366
0.539664	0.495723	0.462202	0.419727	0.464781	0.535888
0.550908	0.589581	0.467816	0.598815	0.631103	0.621107
-0.104936	0.0939667	0.286614	0.476268	0.380455	0.213954
0.255887	0.467827	0.423554	0.337081	0.243747	0.477342
0.437299	0.358308	0.108379	0.483937	0.413342	0.461943
0.622919	0.537036	0.42733	0.624635	0.51253	0.631235
0.373997	0.497348	0.376967	0.435843	0.420938	0.513961
0.28875	0.635537	0.56027	0.481295	0.442744	0.604514
0.452398	0.238723	0.541115	0.0479242	-0.1745	0.0876229
0.412467	0.121435	0.334479	0.628262	-0.289358	-9.63437e-05
0.46198	0.35278	0.524452	0.340332	0.415873	0.469969
0.263112	0.30665	0.241739	0.632646	0.165435	0.261448
0.512535	0.410396	0.428016	0.427901	0.378926	0.422944
0.391453	0.473479	0.582382	0.318548	0.604486	0.530059
0.0321366	0.109023	-0.0792918	0.10624	0.101712	0.247576
0.606133	0.537887	0.533728	0.6007	0.507186	0.665704
0.488963	0.501932	0.448017	0.300955	0.468575	0.54539
0.524417	0.636001	0.612685	0.535962	0.487258	0.676209
0.50054	0.271161	0.639807	0.353076	0.562828	0.398116
0.119727	0.426572	0.0972331	0.364288	-0.0149834	0.224987
0.597353	0.413033	0.330872	0.489539	0.428618	0.261806
0.424612	0.339729	0.338392	0.442578	0.295265	0.45839
0.512053	0.0766567	0.430268	0.608518	0.593769	0.215106
0.430606	0.629678	0.659088	0.613576	0.603079	0.421745
0.482472	0.601183	0.577357	0.544672	0.420156	0.578302
0.439088	0.180394	-0.231881	0.246098	-0.0283743	0.0911673
0.286202	0.230618	-0.0439258	0.334997	0.358773	0.143059
0.179389	0.247015	0.277492	0.466287	0.360292	0.231318
0.00798671	0.66089	0.524358	0.279583	0.321238	0.400558
0.313313	0.26359	0.610764	-0.0675103	0.501993	0.558581
0.43897	0.656149	0.584954	0.504764	0.643522	0.532741
0.477883	0.591014	0.628295	0.582882	0.660269	0.496461
0.18291	0.274745	0.415811	-0.114946	0.406249	0.355021
0.652902	0.45399	0.673028	0.683555	0.323125	0.592321
0.571066	0.506204	0.159778	0.341247	0.0969694	0.170644
0.679482	0.407395	0.414692	0.531596	0.557399	0.655864
0.305674	0.149679	0.0935733	0.266129	0.0233741	0.163184
0.394921	0.458414	0.564599	0.44168	0.440544	0.0940674
0.536387	0.60975	0.31291	0.465578	0.403985	0.579328
0.0499531	0.251012	0.57261	0.501906	0.587768	0.560995
0.391694	0.17655	0.379332	0.29633	0.236695	0.248473
