# Supplementary material for: Representations and decodability of diverse cognitive functions are preserved across the human cortex, cerebellum, and subcortex
Source: Commun Biol. 2022 Nov 14;5:1245. doi: 10.1038/s42003-022-04221-y (PMC9663596; doi:10.1038/s42003-022-04221-y)
Supplement: Supplementary file 8 — Supplementary Data 5 [file 42003_2022_4221_MOESM8_ESM.xlsx]

## Sheet: PredictionAccuracy
Cerebellum Model	SubCortex Model	Cerebellum+SubCortex Model	TaskType Model	CogFactor Model
0.384299	0.303493	0.391525	0.299554	0.337448
0.342647	0.278199	0.329925	0.290987	0.324931
0.406594	0.332933	0.393419	0.303558	0.343531
0.396187	0.328965	0.412529	0.340009	0.375994
0.39474	0.350764	0.422285	0.194568	0.251086
0.382286	0.324748	0.40086	0.348769	0.390106

## Sheet: PercentSignificantVoxels
Cerebellum Model	SubCortex Model	Cerebellum+SubCortex Model	TaskType Model	CogFactor Model
96.4798	93.7844	97.24	83.566	88.4258
93.0894	89.299	91.9139	82.5789	87.6138
97.3117	96.7829	97.3635	83.4745	88.8603
96.7832	95.1654	97.8274	88.505	91.9093
95.8537	96.2629	97.6776	68.8206	78.0482
94.641	93.0054	96.0071	88.4471	92.4215
